# Supplementary material for: Exposure to maternal high-fat diet induces extensive changes in the brain of adult offspring
Source: Transl Psychiatry. 2021 Mar 2;11:149. doi: 10.1038/s41398-021-01274-1 (PMC7925669; doi:10.1038/s41398-021-01274-1)
Supplement: Supplementary file 4 — Table S2 [file 41398_2021_1274_MOESM4_ESM.xls]

## Sheet: supplementary table 2 (2)
Gene	Section Dataset ID	fold change	cluster
Ntsr1	73519704	1.68792	1
4930522N08Rik	74265141	1.58396
LOC435906	70784552	1.53988
Rhoh	71210871	1.47579
4930566N20Rik	74265201	1.47537
B130024G19Rik	74277748	1.4581
Il1f9	70278039	1.45803
4930513O06Rik	74580026	1.45755
Slitrk6	73992918	1.44948
Avp	131	1.4347	1
Lef1	77866900	1.43447
Synpo2	75144656	1.41767
Glra3	73788474	1.41626	1
Tcf7l2	72339557	1.41289	1
Pcdh11x	73521002	1.40857	1
Baiap3	75081206	1.40818	1
1700086L19Rik	1643	1.39766
4930550L24Rik	73513275	1.38988
Zcchc12	73817424	1.383
Gnb4	74047771	1.37135
Otp	2454	1.36505	1
Klhl13	69735861	1.35929
Dlx6	77800885	1.35817	1
LOC433088	71924504	1.35636
4930404A10Rik	69407905	1.35463
LOC381076	72338724	1.35091
Chrna6	75551461	1.34883	1
Mm.347812	71161078	1.3476
Oprk1	80517217	1.34725	1
Ngb	79556712	1.34623
Olfr6	74724241	1.34467
Otop3	71210654	1.34334
Gpatch4	587434	1.34154
Erlec1	583854	1.34063
Adamts13	74430936	1.33783
1700034J05Rik	74357893	1.33605
Cryge	68919970	1.33257
Sema3f	72007563	1.33249	1
Mybph	71280694	1.32876
Zfhx3	74641308	1.32694	1
Meig1	80527163	1.32566
Gm6753	77340486	1.32455	1
Epsti1	634447	1.32194
Gpr165	70560278	1.32092	1
Agt	87	1.32072	1
Ankfn1	74047714	1.31528
Nrsn2	79912548	1.31448
LOC546959	74736504	1.31194
Syt9	73817439	1.30696
Amotl1	75038463	1.30607	1
Apol10b	70724484	1.30374
2210415F13Rik	70445437	1.30352
Pnck	827	1.2999
Ecel1	70231305	1.29929	1
Slc17a6	73818754	1.29733	1
Gbx2	77868786	1.29526	1
Ebf4	71020443	1.29337	1
P4ha3	69782634	1.29137
Csf2	73512543	1.29104
Slc10a4	71670742	1.28898
Dlk1	71587885	1.28759	1
Gjc1	77887876	1.28757
Nr1h4	77455032	1.28666	1
Catsperb	72183011	1.28352
Plekhg1	71670687	1.2824	1
Rcn1	79591573	1.28121	1
Evx2	68918958	1.28097	1
Sfxn2	68410339	1.27743
Tnnt1	77280576	1.27686	1
Zfp830	100142512	1.2762
Abp1	80341197	1.2746
Pcdhb3	69782838	1.27343
Nts	73788032	1.27288	1
Mrgprb5	73635483	1.2717
Prmt2	577	1.27088
Oxt	112648396	1.26775	1
Gli3	1615	1.26727	1
Eif4ebp2	67978760	1.26719
Slc45a2	70300288	1.26657
Igkv5-37	70725371	1.26128
R3hdml	100144126	1.259
Gucy2c	73992911	1.25762
Wdr6	77465028	1.25396
Pmch	55	1.25345	1
Strm	69816942	1.25332
F2r	1711	1.25268
Gm13624	74736237	1.25136
Nova1	73931640	1.25062
Dus4l	70539233	1.24928
Ddc	79556614	1.24913	1
Zfp712	73635433	1.2485
Atp6v1c2	74881265	1.24796
Scn3a	70785043	1.24645
Ttc28	72283336	1.24625
Awat2	71020992	1.24589
Fpr-rs3	70723393	1.24486
9830137J09Rik	70608535	1.24355
4933404G15Rik	71892059	1.24274
Pde1b	1257	1.24178
Zdbf2	74047400	1.24011
Gdpd2	74047789	1.23824
Gpx3	75080750	1.23798	1
Col25a1	71924301	1.23526
Mfng	68301096	1.23468
Cd4	74819249	1.23423
Tmem215	73636150	1.23379
Ece2	77332686	1.23343	1
Wnk3-ps	69817342	1.2323
B3gat2	74658033	1.23192	1
BC005764	73925724	1.23033
Gpr101	79591639	1.22886	1
Rgs17	73512204	1.22831
Clec4a2	80341097	1.2282
Slc6a11	72472802	1.22741	1
Rarb	75038442	1.22706	1
Rgs16	1567	1.2268
Sytl5	73930809	1.22317
Mpl	69289405	1.22223
LOC433610	70785816	1.22168
Gykl1	70276891	1.22153
Pitx2	79556607	1.22037	1
BC094916	74430942	1.21984
Syna	70295691	1.21966
Micalcl	68410566	1.21946
Esr2	71670737	1.21913	1
Zfp408	72472441	1.21808
Slc22a19	80342217	1.2173
Pfkfb1	69783035	1.21683
Unc93a	74056156	1.2165
Rbm28	74359431	1.21629
Lrrk2	73497609	1.21594	1
Cpne7	73817432	1.21485	1
Gm8656	74359736	1.21479
BC021891	73906149	1.2146
Lrrc16b	69529071	1.21441
Gpr6	71247615	1.21418	1
Rrs1	67978480	1.21392
Fgf21	436	1.21346
Gm1043	70299923	1.21343
Pth2r	69863250	1.21338
Park2	2462	1.21329	1
A730049H05Rik	69446274	1.21325
Rab25	633300	1.2132
Pramel6	76003577	1.21221
Obox1	81790668	1.21189	1
Tpd52l1	74357570	1.21153	1
Xpo1	68498956	1.21126
Adora2a	72109410	1.20996	1
Esr1	79591677	1.20985	1
Padi6	68667467	1.20963
Hcrt	79913316	1.2093	1
Cartpt	72077479	1.20887	1
Hap1	72007561	1.20861	1
Zkscan16	74750043	1.2084
E230016K23Rik	70239021	1.20759
Nek3	71763498	1.20738
Apob	70230981	1.20705
Arhgap24	68151345	1.20625
Elp4	73712834	1.20623
Rod1	73424196	1.20602
Ikzf1	1144	1.20591	1
Chrnb3	70436747	1.20519	1
Nkain2	73513326	1.20386
Grb10	74750075	1.20369
Drd2	357	1.20356	1
Olfr676	74734824	1.20332
Ngly1	68151451	1.20286
4930596D02Rik	70566250	1.20212
Tacr3	1297	1.20191	1
Serpinb11	68269538	1.20171
Amz1	69445379	1.20163
Prpf39	74427050	1.20144
Inpp4b	72080054	1.20123	1
Gabra4	71924402	1.20107	1
mCG145435	71212174	1.19996
Cav2	68444620	1.1995
Grp	1363	1.19936	1
2410001C21Rik	69443481	1.19928
Bmp15	68667455	1.19918	1
Tmem130	73930834	1.19892
LOC546352	75214739	1.19888
Cgref1	532681	1.1988
9130008F23Rik	100144864	1.19876
9530056K15Rik	71494647	1.19778
Alx3	77464960	1.19761	1
Muc20	70546233	1.19744
Fign	72081550	1.19738
Magel2	79591571	1.19738
Cd1d1	219	1.19674
Gabrq	79591569	1.19651	1
Cldn17	70237938	1.19636
Immp2l	70278069	1.19631
2810055F11Rik	633679	1.19554
4930584F24Rik	71891982	1.19551
Mefv	73423774	1.19535
0610009D07Rik	68342153	1.19472
Acvr2a	74509464	1.19386	1
2610507I01Rik	74265273	1.19294
Gabrg1	75551469	1.19251	1
Pde7b	71670683	1.19213
Resp18	71015810	1.19206
Cd5	68301981	1.19136
Unc5d	71924239	1.19102	1
Tac1	1038	1.19098	1
Fcrl1	69014812	1.19095
St14	100146140	1.19014
Slc29a1	1838	1.18996
Gabra3	70562043	1.18948	1
Lyzl4	68444750	1.18936
Th	1056	1.18932	1
Entpd6	68546197	1.18907
Tacr1	1295	1.18805	1
Tbc1d13	68498980	1.18754
Anxa9	69835635	1.18655
4930505H01Rik	73927540	1.18644
B630019K06Rik	74881160	1.18643
mCG140353	71211483	1.18633
2310015D24Rik	71393316	1.18614
Mm.149980	71148196	1.18597
Camsap1	69540327	1.18582
Igbp1	100142501	1.18557
Cdh4	2083	1.18495	1
LOC228862	74635779	1.18489
Gm606	73617648	1.18478
Gm1592	70298441	1.1842
Spdyb	71891755	1.18412
1810041L15Rik	72340125	1.18361
Tac2	72339556	1.1836	1
LOC434412	71022292	1.18235
2210021J22Rik	68441448	1.18219
Nmt2	686192	1.18218
Hydin	71529923	1.18212
6530402F18Rik	74265351	1.18042
Slc6a3	79591365	1.17965	1
Akap17b	69527836	1.1795
Frat2	1553	1.17922	1
Slc18a2	79591703	1.17865	1
Fam173b	532757	1.17806
Lypd6b	73635774	1.17799
Isl2	69289237	1.17784	1
Slc39a11	78633993	1.17709
2410003K15Rik	70542875	1.17689
LOC433561	70785786	1.17652
4930535E06Rik*	73927565	1.17652
Olfr1361	73635604	1.17612
Paxip1	71668994	1.17524
5330437I02Rik	69443391	1.17523
Gabrr2	79589524	1.17519	1
Gtf2ird1	74510284	1.17485	1
Gm1118	74514249	1.17437
Atg4d	67815943	1.17434
Vav3	76085746	1.17416
Glra2	73636121	1.17404	1
Ush1g	70302926	1.17232
Lmod1	70295500	1.17178
9330182L06Rik	75081005	1.17163
Irak3	70278087	1.17098
Entpd8	77932829	1.17081
Rasd2	73636089	1.17059
Xpnpep2	80342131	1.17017	1
Kcnc2	73512364	1.16997	1
Hoxd13	71393400	1.16994	1
Rasgrp2	76115743	1.16994
4931406C07Rik	68269520	1.16993
Lat	2367	1.16984
1190028D05Rik	74581169	1.16954
Rnpc3	583856	1.16904
Fbxo6	638725	1.16864
Lage3	70918808	1.1686
Nkx6-3	69816458	1.16852
Otof	73788043	1.16848	1
Gbx1	81654137	1.16831	1
Bcdin3d	638736	1.16818
Ccl1	69540441	1.16717
Otud6a	71489808	1.16714
TC1410973	73512191	1.16699
Stk16	68080710	1.16614
A230072I06Rik	73906251	1.1661
Cd19	69540555	1.16573
Ntng1	71924185	1.1649	1
Eif4enif1	68148734	1.1647
Rgs9	73521819	1.16454
Fam65c	72283342	1.16444
Htr2c	73636098	1.16431	1
Wfs1	74881161	1.16411	1
5730585A16Rik	74265327	1.16399
Lmbr1	68342159	1.1628
LOC434468	71022361	1.16278
Tro	74819332	1.16228
3830417A13Rik	74579509	1.1622
Trdn	70302593	1.16186
Lhx8	2379	1.16134	1
Ptprg	74430888	1.16128
P2rx2	75551473	1.16068
Gprin3	73520968	1.15988
Npsr1	70560288	1.15942	1
Chmp1b	76098347	1.15934
Kcnk18	100144867	1.15929
Prr12	68080698	1.15914
Kcna5	75695671	1.15849
Carm1	686190	1.15837
Cxcl9	67979053	1.15801
Fxyd6	73592534	1.15764	1
Rasgrf2	73992916	1.15757	1
Calr4	70218637	1.15745
Traf1	72004444	1.1571
2010107H07Rik	73512517	1.15676
Rab37	73931643	1.15674	1
Foxp2	72079884	1.15646	1
Tiprl	70445431	1.15584
Fhl1	2218	1.15571
LOC432575	70725489	1.15554
Zfp474	69104098	1.15544
Zfp395	69835564	1.15508
Gm5172	70725085	1.15431
Ugt1a2	68410369	1.1541
Cdh13	234	1.15351	1
2300005B03Rik	70203453	1.15325
Aqp9	2037	1.15325
Adamts19	73635973	1.15276
Zmat4	71249750	1.15271	1
Gad2	79591669	1.15229	1
Cdkn2c	1683	1.15201
Ddx4	70946444	1.15139
LOC383700	74736141	1.15129
9130206I24Rik	69446559	1.151
Mest	71717082	1.14998	1
Pcdh19	81655211	1.14973	1
Ly6h	71924388	1.1494	1
Tal1	72080006	1.14905	1
Adcy6	81	1.14832
Epb4.1l4b	75988402	1.14828
Ankrd24	80343396	1.14791
H2-Q8	73716584	1.14781
Zfhx4	74988739	1.14779	1
Dmbt1	68924757	1.1477
Txndc5	68342378	1.14759
Ptpn3	74511860	1.14745
Itga2b	76003677	1.14734
Rcsd1	75934525	1.14732
Smarcd3	100143575	1.14729
Gpr171	72007564	1.14722
Kif6	69735807	1.14713
Fcgr4	79632202	1.14673
Lypd1	72008305	1.14666
Kcna4	71529965	1.14643
E330013P04Rik	76081003	1.1464
LOC432471	74509530	1.14615
4932418E24Rik	73635776	1.14596
Acer1	71393298	1.14578
D830030K20Rik	73930807	1.14577
Otud7b	71147858	1.14569
Igf2	2313	1.14552	1
Lsm14b	71495944	1.14538
Sema6a	71358651	1.14522	1
Ppp3r2	75084112	1.14511	1
Xylt2	67815956	1.14507
Cib2	71836803	1.14495
Gch1	70813921	1.1447	1
E030044B06Rik	72076515	1.14457
Gpr83	72338696	1.14448	1
BC066135	77620243	1.14383
Gm11818	75990478	1.1435
Arx	118	1.1432	1
Gm7723	80342303	1.14289
4930555G01Rik	70218360	1.14287
Ache	70301082	1.14215	1
Fam46a	73520967	1.14207
Tex24	74743501	1.14194
5430411C19Rik	74265285	1.14157
Kprp	70785828	1.14157
Ocrl	69134334	1.14156
LOC239679	75990865	1.14151
4930599N23Rik	70218450	1.14146
Nrtn	741	1.14118	1
Tfap2e	69816972	1.14109	1
LOC436456	71022696	1.14058
Alpi	70201624	1.14053
Sla	2569	1.14048
Hnf1b	1874	1.14032	1
Agmat	73818841	1.14017
Gm10413	73929885	1.14006
Lce1d	75198220	1.13984
Hspa1l	75041442	1.13975
Dedd	80514095	1.13971
Dhx30	68342366	1.13967
Myg1	68545887	1.13932
Tcte3	69174499	1.13924
Epm2aip1	583840	1.13883
G270054J13Rik*	73716686	1.13876
D930030O05Rik	70238818	1.13873
Rab3c	73521805	1.13871
D630005B22Rik	71809430	1.13867
LOC433228	73788454	1.13857	1
Gimap8	75197648	1.13834
Exd1	72183009	1.13816
Prss36	69530959	1.13801
Araf	130514	1.13785
Sall1	69290429	1.1378	1
Ppnr	76003315	1.13777
A630005I04Rik	70228519	1.13775
Galnt5	76003533	1.13743
Mrgprb1	70784642	1.13735
Serpinb2	75084144	1.13664
Pcdh18	71358554	1.13648	1
Gm9991	74277701	1.13604
Il9r	69735443	1.13601
Wsb1	68666589	1.13601
Oprl1	75077232	1.13583
Grin3a	73907499	1.13555	1
Gm810	70298298	1.13551
Rorb	79556597	1.13523	1
Scg2	934	1.135	1
Abhd12b	75043599	1.13489
C530008M17Rik	75080646	1.13482
Gm234	70295721	1.13477
Pdxk	788	1.13421
Slc9a4	69874072	1.13416
Tmc1	75041514	1.13356
Cyp2a4	77465046	1.1335
L2hgdh	68342252	1.13349
Pbx3	76085744	1.13329	1
Armc9	68441586	1.13306
Tacc3	75651179	1.13299
Rhd	69818155	1.1329
2810038L03Rik	71493081	1.13288
Prm2	75860928	1.13286
Vat1l	75650860	1.13282	1
Usp11	77869130	1.1328
Prl7a2	74581235	1.1327
Dok4	1486	1.13201
Galr1	72283790	1.132	1
LOC434158	70787525	1.13192
Hsd17b14	71580232	1.13176
Col23a1	73636092	1.13156	1
Pdzrn4	70300738	1.13135
B230380O10Rik*	73811591	1.1311
Csmd3	70611425	1.13104
LOC432648	72081621	1.13085
Spock3	70634298	1.13042
Efcab4b	70299965	1.13017
Tm4sf20	73818843	1.13007
Dsg4	77800909	1.13001
Cit	75079801	1.12991	1
Psme1	76115739	1.12976
D930014E17Rik	71529929	1.12974
Erbb4	72472797	1.12956	1
Sorcs1	74800882	1.12953
LOC432627	70611138	1.12921
Bcl11b	74990505	1.12873	1
Ncam1	80342134	1.12864	1
Nudt14	75749421	1.12862
Rbms2	513016	1.12836
Cdh26	68797509	1.12817
Capza1	68342264	1.12784
Ccdc42	70228466	1.12777
Pou4f3	71609031	1.12764	1
Zglp1	100144104	1.12758
Tspan7	72718	1.12744
Rabif	75826578	1.12732
Dnahc8	69626945	1.12714
Maged2	71836892	1.12701
Ifrd1	75991121	1.127
Gm261	73636032	1.12697
Cdk8	75147769	1.12619
Gm628	74514073	1.12614
Fbxo18	293462	1.12602
Cldnd2	74635090	1.1256
Lpcat2b	70205656	1.12541
Zfp446	69288578	1.12541
4732491K20Rik	69407726	1.12537
Rcan2	71064278	1.12533
Adcy5	79	1.12484
Gm9801	70305239	1.12481
Arntl2	100145442	1.1248	1
Alg5	75774105	1.12451
Rhbdd2	68301682	1.12419
Rimklb	69837406	1.12419
A030009H04Rik	74750014	1.12363
Rassf8	71249739	1.12354
Pecr	68341406	1.12346
Slc38a4	2617	1.12326
Tmem183a	67978659	1.12324
Gprasp2	70218896	1.12298
Qtrt1	68920821	1.12269
Tcf7l1	1424	1.12252	1
Ascl1	73817423	1.12227	1
LOC435511	70725652	1.12206
Sec61a2	112643861	1.12183
Sergef	71764482	1.12147
Abca8b	69514554	1.12141
AA066038	73870707	1.12141
Stard9	75043136	1.12132
Pola2	68196964	1.12126
Wbp2nl	71891844	1.12123
Uchl4	70302884	1.12112
A730049K10Rik*	74000498	1.12109
Wfdc3	70609173	1.12109
Cdo1	74583197	1.12079
Mosc2	68269301	1.12079
AB124611	74578242	1.12072
Cnpy4	69202824	1.12059
Shc1	74431597	1.12051	1
Pcif1	70528647	1.1205
Vangl1	71670709	1.12023
F830022J16Rik*	73731418	1.12022
Alcam	70928271	1.12018	1
LOC433987	74562516	1.12018
LOC433878	70787044	1.12009
Pbld1	71627844	1.12005
Prkacb	75043158	1.11994
Cysltr2	69856452	1.11987
Adcy7	79488953	1.11986
Spag6	72002077	1.11972
Nr2f2	112646890	1.11947	1
Gkap1	69116329	1.11932
Ubac1	69080513	1.11899
Rasl10b	74509536	1.11876
Sh3gl3	79632219	1.11872
Col11a1	71064195	1.11861	1
Acy1	100146049	1.11853
Gpr156	74641322	1.11819
Asb12	69816476	1.11814
Bend6	77280313	1.11802
Tm2d3	77414123	1.11797
Nrp2	80514091	1.11787
Vsig8	71569157	1.11779
Il20	70278051	1.11776
D630010B17Rik	74510128	1.11767
Cox7a1	74509440	1.11764
Cnr2	2111	1.11755	1
Otop2	71210635	1.11752
Olfr222	74720916	1.11734
Crisp3	67815965	1.11708
Disp2	74511801	1.11698
Lhfpl3	73635972	1.11658
Shmt1	68562951	1.11657
Gfra1	71064217	1.11649	1
Klhl15	686185	1.11583
D430020J02Rik	72283581	1.1158
Irs4	71717079	1.11559	1
Tnfaip3	75084101	1.1155
Narfl	68667485	1.11546
Gna15	68203478	1.11527
Bcl7c	633284	1.11508
Erp27	70201582	1.11503
Slc17a3	69015715	1.11484
Slco4c1	69874102	1.11474
LOC435287	71022457	1.11467
Vwa5b2	71587835	1.11415
2610028E06Rik	71020430	1.11396
Tas2r126	70302366	1.11391
Rgag1	75041526	1.11388
Rasgrp4	76135807	1.11386
Trappc9	68441604	1.11352
Tmem247	72081683	1.11335
Tnni3k	74276886	1.11326
Slc8a3	74357546	1.11307
Alkbh1	71495747	1.11299
Stag3	69887319	1.11292
1110049F12Rik	71232582	1.11274
Tpo	75214947	1.11249
Oprm1	79912572	1.11242	1
Zfp114	74957922	1.11231
Caly	75831782	1.11223
B430212C06Rik	100144924	1.11218
Epb4.1l4a	81599644	1.11209
LOC385446	74736159	1.11185
Pdzd4	68844313	1.11164
Ghrl	77465010	1.11163
D830014E11Rik	70238758	1.11128
Necab2	73788010	1.11117	1
Ppm1g	2499	1.11113
Tmem163	71670711	1.11106
Evl	69838381	1.11099	1
Zfpl1	68269056	1.11079
Svs4	69887487	1.11064
2300002M23Rik	70203447	1.11054
Bet3l	100144090	1.11053
Miat	72340194	1.11025
Zfp566	71213286	1.11013
Irx5	74822916	1.10997	1
Pbx4	68522517	1.10984	1
Impact	594	1.10977
Sema4g	71587856	1.10974	1
4930544M13Rik	70218306	1.10968
Bex1	69116584	1.1096
Tmx4	74882217	1.10934
Ddx39b	68148739	1.10922
Slc2a13	74958626	1.10891
Pam	73997147	1.10872
Sfrp4	77465014	1.10868	1
Fnbp1l	70560266	1.10863
Gabrb2	76115725	1.10843	1
Olfr1104	74720591	1.10832
Spn	72002080	1.10818
Eif2b2	67978649	1.10815
Iqck	74578323	1.10814
Dcaf12	68158072	1.108
Pex6	72725	1.10796
Speer3	71892119	1.10781
B130016D09Rik	70784558	1.10777
Serpina1d	68410399	1.10766
Peg10	74357549	1.10761	1
Cd99l2	68637898	1.10731
Axin2	74819487	1.10712	3
Cntn4	73992718	1.10708
Klhl8	69735879	1.10698
Cpsf7	71210223	1.10691
Cdc7	69540653	1.10676
Gpr88	79567811	1.10676	1
Rac2	79534949	1.10674	1
Ngfr	705	1.10673	1
Pard6a	69116578	1.10659
Dnajc10	68196955	1.10658
Atg13	68158078	1.10654
Dennd2d	68269286	1.1064
Plxnd1	73521005	1.10637	1
Pparg	2495	1.10631	1
I920196L20Rik*	73731358	1.1061
Fam110c	75197630	1.10605
Cep170	77620273	1.10604
Bex4	69201534	1.10579
Lrfn2	75041454	1.10547
Ube2i	45666	1.10537
Slc5a3	976	1.10525
Zim1	71670692	1.10524
Cyld	73992938	1.10515
Cdc42ep2	68545893	1.10503
Cmtm2a	75851049	1.10494
2810021J22Rik	68918970	1.1049
Rfx1	895	1.10431
Spats1	77924440	1.10429
1700026J12Rik	74634802	1.10421
Ccdc144b	69114803	1.10407
6330556J12Rik*	73927625	1.10398
BC067068	70231791	1.10361
Slco1b2	78534550	1.10348
Tmem29	75080656	1.1032
Kif18a	68342312	1.10309
Plxnc1	820	1.10309	1
Wnt2b	1589	1.10297	1
B230311B06Rik	72283563	1.10275
Tnn	70302581	1.10257
Epb4.1l2	70431433	1.10242
1700093J21Rik	71232604	1.10231
Cpne5	544709	1.10204
Nipal3	70436746	1.10202
Ramp3	1818	1.10185
Nle1	68633008	1.10178	1
I920003L04Rik*	73731346	1.10167
B3galnt1	68076555	1.10165
Ccl28	75831761	1.10151
Dydc1	72081671	1.1015
Timp2	75988524	1.10139
D630014O11Rik	75080645	1.10134
Serpina9	71670728	1.10132	1
Dsel	71249745	1.10131
Acap1	68162225	1.10123
Pcsk1n	777	1.10119
Pbld2	70203664	1.10111
Dos	74882515	1.10104
Oaz3	69782539	1.10102
Trip4	1924	1.101	1
Tspan10	68341967	1.10099
Dennd1b	69529113	1.10087
Rnf180	68744450	1.10069
Fam102b	73520819	1.10045
Il13	69735359	1.10038
Pnmal2	70787426	1.10037
4930533L02Rik	74265159	1.10008
9030425E11Rik	71924353	1.10006
Cpa6	75197606	1.10002
Nfxl1	76135740	1.0999	1
Atp2b4	74735253	1.09979
Cecr6	69288854	1.09979
Mm.247024	71456144	1.09966
Bmper	77465060	1.09956
Zcchc18	583555	1.09938
Gpc3	71020431	1.0993	1
Pgrmc1	2478	1.09924
Ahi1	69549642	1.09914	1
Sncaip	76081913	1.0991
Fam126b	70231749	1.09909
Pkm	68269268	1.09893
Nexn	74581098	1.09883
Inha	69028653	1.09854	1
Ntrk1	71670679	1.09851	1
Pola1	75084100	1.09848
B230120H23Rik	2049	1.09823
Rps21	74425523	1.09819
Gpr123	71924056	1.09808	3
Ereg	177149	1.09805	1
Sh3bp4	75774110	1.09801
4930558G23Rik*	73927546	1.09784
Inpp5f	69133785	1.09777
Coro7	69116572	1.09762
TC1533832	70813335	1.09748
Clcn5	75749741	1.09744	1
Rps3	68269604	1.0974
A930001N09Rik	69514404	1.09738
6430503K07Rik	74265339	1.09731
Rwdd2a	74511895	1.09713
Ube2q1	69133857	1.09706
Arhgef18	69080007	1.09703
1700019G17Rik	76098404	1.09697
Lonrf2	74988755	1.09693
Mesdc2	72081556	1.09691	1
Ubiad1	68341388	1.09654
Tmem91	75651161	1.09648
Matn3	69752095	1.09626
Klhl1	73520995	1.09612
Gsg1l	73636097	1.09592	1
Mm.216517	74510188	1.09587
Vipar	69080004	1.09571
Gas2l3	69672802	1.09568
Nf1	69782210	1.09551	1
Rbms3	75931565	1.09534
Tmpo	77456079	1.09525
Rtkn	80471950	1.09521
Lins	76003339	1.09506
Prdx4	74819229	1.09503
Ccdc96	69407815	1.09501
Polr2b	686189	1.09489	1
Fzd3	466	1.09488	1
Nono	68443166	1.09487
Clec10a	69015637	1.09475
Pigl	71920495	1.09459
Nnat	77887874	1.09434	1
Cpne4	74579932	1.09425
Npbwr1	70565993	1.09414
Snx33	74882525	1.09405
Cxcr4	100144881	1.09404	1
Zfp352	70785732	1.09397
Ccdc36	71022334	1.09394
Opn4	100145386	1.09393
Acer3	68161478	1.09388
Il1rapl1	70278045	1.09387
Arl10	74658019	1.09379	1
Mudeng	67787329	1.09359
1700041G16Rik	71378653	1.09346
5031439G07Rik	76003377	1.09343
Cstf2	2131	1.09342
Lrtm2	74819475	1.09338
LOC434002	74581371	1.09337
Zfp423	1607	1.09334
Gap43	70928270	1.09327	1
Ptpn5	74743293	1.09302
Hsf4	75214735	1.09294
Gaa	356090	1.09291
Prph2	75990505	1.09284
Sox12	81657669	1.0925	1
Muc1	68443214	1.09232
Ftsjd2	67792202	1.09224
Elk3	81654105	1.0922	1
Rnf2	68341878	1.0921
Mapk15	69835585	1.09207
2310046A06Rik	73931408	1.09206
Serpine2	74047768	1.09202
Pak3	71836887	1.09155
Mmp15	1383	1.09141
Dkk2	77464854	1.09133	1
Fam134b	70634224	1.09132
Myl6b	68545875	1.0913
Hspb2	69735150	1.09124
Slc32a1	72081554	1.09122	1
Ppp2r3a	100142518	1.09121
Olfr96	74735003	1.09106
Cntnap2	544712	1.09095
Polr2k	75198106	1.09095
Sesn3	69873594	1.09092
Wbp5	71717602	1.09075
Blm	69529334	1.09053
Ndn	688	1.09052
Fbxo10	69672318	1.09047
Nisch	69134550	1.09039
Ret	81657693	1.09022	1
MGC7717	79538290	1.09021
Mm.31198	74431387	1.09018
Rrp1b	71022924	1.08994
Doc2a	76135829	1.08986
Cabyr	69540260	1.08963
Krtap5-5	70228298	1.08963
Tsr2	69113632	1.08956
LOC432612	74431008	1.08944
Cyp7a1	75197612	1.08936
Npy2r	69258196	1.08919	1
Olfr745	74734932	1.08914
Cntn6	74882147	1.08908	1
Marcks	71487124	1.089
Rabggtb	80473485	1.08898
Slc2a2	69015679	1.08892
Plk4	75828170	1.08878
G930045G22Rik	73731241	1.0887
Lsm12	75692954	1.08867
Foxn4	71307334	1.08866	1
1700003F12Rik	74357797	1.08852
Thsd7b	71358617	1.08847
Ttc22	70205566	1.08818
4930448N21Rik	73818831	1.08809
Cd28	70528497	1.08796
Kcnk2	75147764	1.08785	1
Cnih3	39	1.08768
Sik3	74881867	1.08757
Zar1	70195090	1.08732
Drd5	81790710	1.08727	1
LOC432747	70611258	1.08723
Dbpht2	71496417	1.08721
BC005561	74988761	1.08717
Ccdc82	69202478	1.08712
Fthl17	100144392	1.08705
Zfp804a	73817426	1.087
Mfap1a	74988551	1.087
Ubxn11	322	1.08677
Gm6013	74736510	1.08647
Gm4969	70305168	1.08642
mCG140870	76003319	1.0864
Tsx	75850261	1.08637
Caln1	69540290	1.08634
Zmym3	70598369	1.08634
Zbtb10	70195096	1.08632
Zfp420	70528282	1.08627
Usp29	70194636	1.08627
Exosc5	71160967	1.08621
Marcksl1	670	1.08617	1
Kidins220	69816512	1.08604
Mon1b	74958566	1.08598
C230066G23Rik	69530911	1.08598
LOC433311	74988757	1.08595
Abcb11	76003608	1.08586
Olfr1052	74720585	1.08579
Hsh2d	70277967	1.08574
Lhfpl4	70231170	1.08571
Grik1	527	1.08567	1
Yipf2	70445407	1.08562
Samd5	69671750	1.08556
Efnb1	100142516	1.08555	1
F830031D20Rik	70276795	1.08531
Lgals12	75828172	1.08511
Donson	2157	1.08508
Susd2	75146000	1.08505
Nagk	69080025	1.08492
Ccdc106	583852	1.08486
4632434I11Rik	73584777	1.08483
Pdc	68341549	1.08473
5930422O12Rik	69444735	1.08464
Ankra2	75985901	1.08427
Tcf25	293034	1.08424	1
Ppp1r3c	70546390	1.08421
Neto2	75084453	1.08415
Pycr2	77923131	1.08414
Tbc1d8	71836747	1.08404
4922502D21Rik	72472451	1.08392
Nap1l5	72080123	1.08384
Fam20b	68158082	1.08375
Olfr323	74720991	1.08372
Ppan	75774644	1.08371
Mgat5b	73616036	1.08367	1
Unc93b1	68157402	1.08357
Zfp92	69407200	1.08346
A830019P07Rik	69449032	1.08345
Ppp1r14c	75831722	1.08344
Retnlg	70301013	1.08337
Poteg	74579981	1.08336
Wtip	80342191	1.08335
LOC436028	70784564	1.0833
Rhox5	77454707	1.08329
Shisa3	70238734	1.08328
Cela2a	68499326	1.08325
1700034O15Rik	69113716	1.08319
Stk38	512772	1.08318
Grm7	81790704	1.08316
Spt1	71724720	1.08309
Dusp26	68637706	1.08308
Zim2	76135811	1.083
Gpc5	74047712	1.08294
Lix1	643	1.08286
Npas1	74821618	1.08286	1
Cnot10	67767469	1.08282
Tmigd1	70201630	1.0828
LOC432858	71764824	1.08277
4930519L02Rik	75197783	1.08254
Ndfip1	72715	1.08254
Pde11a	75081007	1.08253	1
Dll1	77454727	1.0825	1
Ptx3	100146051	1.08244
Olfr137	74720793	1.08241
L1cam	79591595	1.08239	1
Zwint	68157385	1.08235
Cd200	71358579	1.08224
Apobec4	70218822	1.08219
Rasgef1c	69817982	1.08214
Kazn	72007937	1.08206
2810442I21Rik	71764370	1.08202
Shisa7	70429052	1.08196
LOC546299	70218259	1.08186
Ptcd1	74882764	1.08185
Plekha7	73992710	1.08184
Cxcl1	75233725	1.08178
Pde6h	71393334	1.08165
Accn3	75831754	1.08162
Gprasp1	70743888	1.08161
Kifc2	614	1.08151
Rfx5	70813125	1.08148	1
Cd3e	75988359	1.08147
Zfp811	70528378	1.08147
Rims3	74512027	1.08144
Dner	1699	1.08144	1
Rab3gap1	68924661	1.08132
Pycard	68269285	1.08126
Aff2	76003633	1.08125
Ttc39a	75828175	1.08123
Stk32c	70744516	1.08112
Syngr3	1860	1.08112
Rpp25	75146006	1.08109
Cdc37	71496288	1.08096
Lmo7	71920429	1.08095
Osbpl9	77371759	1.08082
Hdac11	69080509	1.08074
Pkia	806	1.08073
AI836003	71250313	1.08066
Grin2d	75551479	1.08059	1
Klhl9	74988762	1.08056
Glt6d1	71892065	1.08055
1700013H16Rik	76081048	1.08053
Gm1292	70300085	1.08045
Cygb	72103830	1.08035
Gm10499	72183008	1.08035
Gtf3c2	7	1.08017	1
Msc	69289411	1.0801	1
Atp8b3	69134462	1.08004
LOC435576	70725658	1.08002
4933427D06Rik	70218804	1.08002
Abat	72079931	1.07999	1
Ahsa2	71358552	1.07994
2310009B15Rik	72283330	1.07986
Selplg	74988637	1.07986	1
Blcap	71016617	1.07984
Fat1	71496994	1.07978	1
4921508M14Rik	74076174	1.07972
Phlda3	70473945	1.0796
Ssr1	2631	1.07958
Nat14	69012932	1.07957
Ephb1	72077478	1.07948	1
Nxnl1	68342282	1.07948
Ptpn14	73927769	1.07945
Gtf3c5	67767471	1.07939
Wdr73	71212205	1.07936
Cyp51	75934914	1.07931
Chd6	77340492	1.07926
Plec	68499093	1.0792
Isyna1	75145997	1.07919
Npdc1	715	1.07917
Pnoc	75038402	1.07908	1
Mdm4	512777	1.07902
Sfxn1	100146066	1.079
Tspyl3	69104156	1.0789
Shisa9	74363334	1.07877
Xkr7	74277332	1.07859
Gm5785	75043617	1.07856
Adamts1	69	1.07852
Ergic3	68920713	1.07845
Stard4	69059820	1.07838
Gsdmcl-ps	74580745	1.07827
Gabrb1	2247	1.07818	1
Ttyh3	74988711	1.07811
Gm543	70295775	1.0781
Mageb18	70231194	1.07808
Dsn1	68522356	1.07807
Rerg	76135613	1.07801
Stard8	73521808	1.07801
Nkpd1	70300547	1.07796
Unc45b	76003343	1.07791
Nol11	67787338	1.07788
Slc35d3	73929607	1.07783
Apold1	71213677	1.0778
Rfc5	74882798	1.07774
A230028O05Rik	72283534	1.07765
Csn3	75831753	1.07758
Mid2	77800893	1.07757
Rac1	68191504	1.07751	1
Pcbd1	1802	1.07735	1
D130007C19Rik	69608477	1.0773
Scn9a	74749261	1.07727
Nsg2	67767440	1.0772
Syt17	73616035	1.07711
Rbm14	100146062	1.0771
Grid1	74724739	1.07709	1
5330403O16Rik*	73870545	1.07693
Cox7a2l	81599622	1.07685
Reps2	76135799	1.07679
Gpr20	69857606	1.0767
Tppp	74724775	1.07665
Gucy1a3	77866848	1.07651
Golga7	68321904	1.07646
Tmem179	76097701	1.07641
Matk	76135823	1.07634
Poc1a	68545806	1.07628
Gm1582	70298417	1.07625
Eftud1	70528629	1.07612
Smpdl3b	68269298	1.07597
Ano2	71587834	1.07589
Vstm2a	71836843	1.07559
Zswim6	75146003	1.07553
Kansl2	81599630	1.07542
Zcchc13	75197690	1.07529
Atp6v0c	74881559	1.07522
Igkv4-92	70725361	1.07516
6330403K07Rik	69444795	1.07512
Rps24	68668078	1.07509
Olfr653	74734794	1.07493
Asb6	1599	1.07492
Lrrc56	68162198	1.07492
Cer1	2091	1.0749
Spdef	81654083	1.07472	1
Elmo1	70743907	1.07469
Mrvi1	71210520	1.07461
Cc2d1a	70430852	1.0746
Muc16	70200860	1.07459
Ssh3	68637467	1.07455
Adcy3	75	1.07451
Scoc	81599674	1.07447
Mme	77371755	1.07439
Elfn1	71587930	1.07422
Exosc9	633301	1.07415
3110082J24Rik	74736249	1.0739
Ceacam14	75080228	1.0739
Med23	112649261	1.07388
2900010M23Rik	68523348	1.07383
Irx3	81654099	1.07383	1
Tmie	74957868	1.07382
Aldob	79588294	1.07375
Rbfox1	71280790	1.07374
Med8	112196048	1.07374
Slc9a6	76115744	1.07363
Lphn3	74514294	1.0736
Sh2d5	71380914	1.07358
Zfp512	69407140	1.07349
1700019M22Rik	69113871	1.07346
Gm766	71764443	1.07342
Efnb2	72079959	1.07337	1
Enpp5	69080062	1.07332
Wnt3a	77800899	1.07303	3
Khdrbs1	532636	1.07303
Gbp9	69101786	1.07302
4930546C10Rik	70218324	1.07295
Gnat3	71832888	1.07293
Foxj1	81790662	1.0729	1
Ppwd1	76003375	1.07286
6330416G13Rik	68498558	1.07281
Cep55	70474815	1.07279
Lhx6	635	1.07275	1
Lpcat3	100146058	1.07273
Mrps16	68446093	1.07264
Cdx1	130534	1.07263	3
Aga	100144170	1.07259
A630052C17Rik	69448936	1.07258
Barx2	2057	1.07256	1
Fgfr3	448	1.07251	1
Gapdhs	69672784	1.07248
Pmaip1	823	1.07247
Tmem164	68844343	1.07243
Tyms-ps	70192189	1.0724
Gm9871	72004515	1.07238
Pik3ap1	71377691	1.07217
Siglecg	75931590	1.07206
Trerf1	75651165	1.07204
Cpa5	76003516	1.07199
Rsph4a	69873331	1.07193
Daam1	75197516	1.07172	1
Fndc3a	69672551	1.07162	1
Podxl2	74047921	1.07153
Prkcd	70301274	1.07149	1
Zfp932	75774665	1.07141
Rpl32	75934920	1.07141
Ltbp4	76085748	1.07129
Rybp	68843847	1.07121	1
Ptpn18	2509	1.07117
C130021I20Rik	74511997	1.07115
Lyn	68563122	1.07109
Glyr1	100146071	1.07101
Isl1	596	1.07091	1
Rgl1	70439105	1.0709
Speer7-ps1	75197785	1.0709
Nsun5	71764589	1.07087
Zfp777	71283483	1.07077	1
Psmg1	77454963	1.07067
Vmn1r74	70785672	1.07065
Sgsh	69873696	1.0706
Slc24a3	70927810	1.0706
Tff3	80514026	1.07055
Nop16	68301646	1.07054
Apc	74881517	1.07051	1
Capn7	75931510	1.07039
Olfr1112	74720609	1.07026
Cmpk1	67765697	1.0699
Iscu	74819565	1.06983
Serpina6	68302160	1.06982
Atp8a1	74881560	1.06978	1
Rpl11	276067	1.06975
Fam187a	74821788	1.06973
Pnma2	69816374	1.06953
Ddit4l	71836878	1.06941	1
Rasgrf1	1274	1.0694	1
Slc7a3	73817929	1.06937
4933428M09Rik	75990429	1.06931
Cldn7	71280709	1.0693
Ppp1r35	75198196	1.06925
Hook2	68342033	1.06919
Bhlhb9	74274689	1.06916
Cbx7	68446081	1.06911
Tspyl2	73817931	1.0691
Col24a1	73636093	1.06898	1
Hsd3b4	69059975	1.06887
Rpl30	100143515	1.06879
6330503K22Rik	77280311	1.06874
Bpifb3	75831709	1.06862
Zfp941	74578594	1.06861
Fam126a	70528617	1.06859
Srm	75041563	1.06851
Pdp1	74357581	1.06842
Vmn1r206	69442266	1.0684
Trp53i11	73521826	1.0684	1
Ophn1	70539202	1.06819
2210408I21Rik	74000648	1.06819
Fryl	70431430	1.0681
Rasgef1a	69817976	1.06806
Nmnat3	77792022	1.06804
Dnm3	74641219	1.06798
Eml2	69014854	1.06794
Tgfa	69980304	1.06788	1
Ate1	69549622	1.06783
Gdf1	75081205	1.0678	1
Got1l1	75831781	1.06778
2021-09-10	75694304	1.06768
Apol11b	70724505	1.06767
LOC436542	70784618	1.06766
Ybey	77454729	1.06759
LOC546168	71212093	1.06756
Zfx	71280637	1.06749
Chd3	385790	1.06747
Mtch1	67764936	1.0673
Hint2	76003661	1.06721
Batf3	70723337	1.06716
Sfxn3	564760	1.06716
Epha5	71587625	1.06713	1
Zfp52	76098326	1.06712
Erdr1	378	1.06711
A930018P22Rik	72081592	1.0671
Vmn2r57	74510116	1.06693
Pcsk9	75693192	1.06688
Polr2e	71211734	1.06681
Tmsb10	73521810	1.06681
LOC435143	70725621	1.06676
Smarcb1	68522368	1.06673
Klhl14	69444801	1.06671
Pcdha1	79354800	1.0667
Xlr4b	75828174	1.06668
Ajap1	71717560	1.0666
Pgap1	73949545	1.06658
Hnrnpd	68301939	1.06657
Gm5067	70595805	1.06657
Gnl3l	68920425	1.0665
Cnot6	72283540	1.0665
LOC432901	70611371	1.06644
Dync1h1	69627003	1.0664
En1	74578600	1.06637	1
Fam129a	70300541	1.06634
Apbb1ip	68444666	1.06629
Nucb2	75774683	1.06628	1
Ucp1	100146053	1.06625
Fam50a	74882206	1.06607
A330074K22Rik	70300475	1.06606
Vmn2r10	70194880	1.066
Cacna1g	71587822	1.06599	1
Cpa3	69568992	1.06596
Gtdc1	74425541	1.06583
Gas5	483	1.06581
Sdk1	69873469	1.06576
Il2rg	80341157	1.06575
LOC546014	77620843	1.06565
Pctp	76081009	1.06564
Stxbp6	70744323	1.0656	1
Fkbp6	2222	1.06556
Enah	70920003	1.06527	1
Clca5	73584843	1.06524
Rxra	100145350	1.06519	3
Evx1	70303558	1.06518	1
Mcts2	68545632	1.06517
Anapc5	69838210	1.06509
Uchl1	79556674	1.06508
Gm6034	74743327	1.06505
Ngfrap1	1786	1.06498
Tomm20	74819230	1.06496
Tsen34	1944	1.06495
Tmem9	583862	1.06493
Rcn2	73997151	1.06486
Mdn1	70565939	1.06482
Il18rap	71529941	1.06481
LOC333872	74736111	1.06461
Ift74	75862573	1.06454
Bckdha	68443080	1.06448
Vmn1r76	70785666	1.06435
Lepre1	2371	1.06423
Cdc14b	76081085	1.06422
Sult1a1	75774114	1.06418
B830028H17Rik*	75042245	1.06417
Nkap	69549265	1.06417
BC029214	77923129	1.06412
Lmtk3	81654127	1.0641	1
F830010A05Rik*	73731364	1.06409
Ssbp2	70928385	1.06408
Dpysl5	73635770	1.064	1
Nsfl1c	69782413	1.064
Rab27a	68076980	1.06393
Vps11	68148721	1.06388
LOC435625	70725673	1.06383
Dusp11	69838738	1.06383
Fto	79749595	1.06382
1810033B17Rik	70201576	1.0638
Dcaf7	68080703	1.06377	1
Hdac7	75077262	1.06368
Dicer1	74988272	1.06359
Adarb2	73925721	1.06359
Atp6v0d1	564647	1.06359
Tox3	75077172	1.06351	1
4930578I07Rik	74265195	1.06345
Chek2	70524285	1.0634
9630013P03Rik*	77280434	1.06331
Cd160	68410482	1.06327
Plg	2485	1.06326
Col4a1	81654101	1.06323	1
Ccdc56	75828180	1.0632
Tfcp2	68410494	1.0632	1
Ppp1r16a	77932807	1.06317
Syap1	1858	1.06317
Esx1	100145356	1.06316	1
Cdca7	26	1.06314
Actn2	70724523	1.06312
4930432F04Rik	74076204	1.06309
Slc6a7	71016653	1.06309
Camkv	70743867	1.06307
Ccdc86	68920650	1.06303
Plekhj1	633304	1.06293
D7Ertd443e	70717361	1.06293
Six3	81654113	1.06287	1
Galnt14	72472804	1.06287
Cmtm1	70237926	1.06286
Ilvbl	68844229	1.06276
Amhr2	81654097	1.06275	3
Pnliprp2	69816362	1.06272
4632415L05Rik	75774660	1.06272
Pdyn	71717084	1.06267	1
Zfp472	67787337	1.06266
Rpl35a	68637784	1.06261
Hdac2	100145444	1.06259	1
Gpr85	1738	1.06258
Nub1	69549670	1.06255
6720416L17Rik	69445409	1.06253
Fndc3b	74988759	1.0625
Cd209c	71021133	1.06249
Gpsm1	69169827	1.0624
Magi3	75041515	1.06238
Ranbp17	69288267	1.06237
Mboat7	72081696	1.06237
Zfp580	71488913	1.06234
Arl3	75043143	1.0623
Trmt12	75831760	1.06225
Ampd3	77371807	1.06225
4930568M16Rik*	73906485	1.06223
Defb41	71892388	1.06221
Pdgfra	77280309	1.06217	1
Zfp280c	1669	1.06216
Myo9b	71456109	1.06214
Tcerg1l	75041511	1.06212	1
Rps11	100143572	1.06203
Acp2	68117992	1.062
Snhg11	73992946	1.06198
LOC381412	74430900	1.06197
Amy2a5	69526611	1.06195
Cox7a2	68301443	1.06194
Itm2c	77414652	1.06193
Rax	1821	1.06189	1
Kdelc2	76003354	1.06189
Kcnd3	75147766	1.06188
Kcnq3	70562114	1.06188	1
Asf1a	68523372	1.06187
Gm1110	74578254	1.06186
Grpr	81600602	1.06181
Prmt1	75695659	1.06177
Slc25a43	78634043	1.06174
Hdac5	69734965	1.06169	1
Mttp	323183	1.06167
Samd7	100144927	1.06167
Akr1a1	68191138	1.06163
Trim28	1071	1.06162	1
Ins2	71920273	1.06162
Tmem175	112644308	1.06162
Cyp46a1	70613977	1.0616
Lrrc7	69526468	1.06157
Sytl1	71764625	1.06157
Sdc2	72080155	1.06151
4930466O16Rik*	73927558	1.06149
Nmd3	81599628	1.06144
Leng1	76098383	1.06134
Gabra1	72340131	1.06133	1
Oxct2a	71210768	1.06132
Ndrg4	69782109	1.06129
Alad	75826639	1.06122
Dpt	68920884	1.06116
Mphosph6	68269052	1.06114
LOC432906	70611377	1.0611
Ptprs	74882787	1.0611
Znf512b	69734440	1.06104
Grm5	73512423	1.06103	1
Nrsn1	71358557	1.06098
Cacna1c	69236891	1.06097
Agpat1	68269682	1.06097
Krt31	70724876	1.06094
Olfr272	74720946	1.06089
Omg	2450	1.0608
Zfp60	68631942	1.06075
Nlgn3	70300559	1.06075
Eef1g	74819238	1.06068
5830433M19Rik	68341830	1.06056
Col6a2	1177	1.06051
Gm5751	74736312	1.06044
Chrm5	75826557	1.06036	1
Leprel4	2547	1.06036
Prss28	73514845	1.06025
Chrna4	1173	1.06019	1
LOC545698	70302998	1.06017
Rps23	77465042	1.06014
Thumpd1	67978696	1.06007
Parp3	75694429	1.06004
LOC433947	70787137	1.06002
Mat2a	67978473	1.06001
Ppp2r4	68668048	1.06
Rnf32	75080209	1.05999
LOC432560	70608610	1.05998
Zdhhc22	71587745	1.05994
Eif2c4	75931524	1.05993
Rnpepl1	67792185	1.05991
Bcorl1	69816500	1.0599	1
mCG1049263	71022942	1.0599
Syde2	69531019	1.0599
Slc35a5	74990491	1.05979
Pawr	71211395	1.05977	1
Mnx1	100145354	1.05973	3
Ednra	100146092	1.05973
Clec3a	74735295	1.05971
Epb4.9	79544804	1.05969
Usp22	74957911	1.05967
Hook3	1197	1.05966
Batf	100145359	1.05963
Slc10a1	74743423	1.05952
Sacm1l	74882832	1.05939
Cldn13	70237932	1.05939
Hnrnph3	70608547	1.05938
Gcgr	1613	1.05936
LOC432405	70300150	1.05929
Phf1	356287	1.05927
Cdh2	79556666	1.05924	1
D17H6S56E-5	67787346	1.05907
Plekhb2	69028402	1.05904
Gjb3	75861847	1.05902
Vmn2r66	75990864	1.05894
9330182O14Rik	69446685	1.05885
Opalin	69116504	1.05885
BC057079	74881879	1.05877
Mm.270304	71735821	1.05875
LOC432738	70611240	1.0587
Sbds	68269276	1.05866
LOC381980	70596155	1.0586
Txndc8	71891665	1.05855
4632428N05Rik	75695652	1.05842
Tgds	77620499	1.05839
Ankrd2	69526647	1.05834
4631423B10Rik	69407588	1.05824
Itfg1	112194079	1.05817
Fbrs	2207	1.05816
Akt1	75988255	1.05812	1
Cadm1	81654149	1.0581	1
Hmgn1	77932781	1.05807	1
Jam2	602	1.05798
Ncapg	71020961	1.05798
2410066E13Rik	71587888	1.05797
Ambp	71723857	1.05796
Pink1	69783208	1.05793
Vmn1r123	73617642	1.05792
Runx3	79544838	1.05788
Fam71d	69113728	1.0578
Serpinb3a	73818791	1.05777
Slc43a3	69873988	1.05771
Thoc3	68410231	1.05768
Ncdn	684	1.05758
Fam83b	75214948	1.05757
Begain	69529340	1.05755
Gabbr1	68862120	1.05752	1
Mycs	75214945	1.05749	1
Il10rb	77464934	1.05746
Cspg5	73931385	1.05738
Gbp6	69028659	1.05738
Mcpt1	70784630	1.05735
Ormdl2	71763837	1.05734
Srgn	68191294	1.05727
Qpctl	75831771	1.0572
1810009J06Rik	75991006	1.05716
Bnc1	75934930	1.05716
4930548H24Rik	71892077	1.05715
Sdc3	71358662	1.05712
Kcnv2	1764	1.05705
2310005G13Rik	70203477	1.05701
Zfp53	68924709	1.05699
Fbf1	71497000	1.05697
St3gal4	69080504	1.05695
Hoxc11	81790682	1.05692	1
Trank1	70295984	1.05691
Dspp	75988390	1.05688
Nedd4	70813143	1.05682
Ulk4	69443070	1.05682
Lphn2	1768	1.05679
Mcfd2	513474	1.05675
Gm1758	74735319	1.05671
Pde3a	71717083	1.05668
Eif3g	293259	1.05652
Serp2	70303821	1.05645
LOC434157	70787519	1.0564
Rev1	68919940	1.05638
Gstz1	68632076	1.05635
Fkbp1a	68269071	1.05629
Nap1l2	71234531	1.05629
Fgf2	100145369	1.05627	1
Crybb1	75774662	1.05625
Snap47	3	1.05622
Vmn1r237	75934925	1.0562
LOC433498	74635268	1.05619
Fam102a	75826580	1.05618
S100pbp	74819247	1.05614
Kctd11	76003678	1.05614
D930031A20Rik	71809461	1.05611
Psma3	69817402	1.056
Cdrt4	75851036	1.056
Wnt8a	1115	1.05597
Olfr609	73653458	1.05596
Kcnrg	70593125	1.05594
Tsks	69887355	1.0559
Tshz1	72129289	1.05587	1
Mtfmt	76097727	1.05586
Nxph1	75084479	1.05586
Scg5	75773511	1.05575	1
BC046404	70528354	1.05569
Tceal6	71724762	1.05569
Lta4h	77455036	1.05566
Tas2r134	70785194	1.05563
Vmn2r81	69236825	1.0556
Atp2a2	74881549	1.05559
Btg2	72283802	1.05558
Xlr3c	79591575	1.05555
Got2	76115728	1.05554
1500035N22Rik	74357785	1.0555
Pvrl2	119697	1.05549	1
Stmn1	71016595	1.05545
Cadm4	69735299	1.05536
4833408A19Rik	69407738	1.05533
A930012M17	70305371	1.05525
Smyd5	70813389	1.05525
Gnao1	72081553	1.05525
Pax4	69289667	1.05519	3
Gm953	2419	1.05518
Ak1	77414110	1.0551
Rxrb	1916	1.05507	1
Tmeff2	71015807	1.05506
Snx29	71892238	1.05505
Nanos2	70300511	1.05505
Dpp10	72104183	1.05503
Anapc4	68342324	1.05502
1110065P20Rik	71492790	1.05499
Acsm5	71021031	1.05495
Esyt3	72472780	1.05494
Fah	67765699	1.05491
LOC620538	73907504	1.05491
Traf3	70192021	1.05488
Igsf8	68797507	1.05486
Plagl1	71249057	1.05486	1
9330209B10Rik*	73927751	1.05484
Slc4a3	69874000	1.0548
Ptprn	71381133	1.05472
2700062C07Rik	75750457	1.05469
Sbf2	77465056	1.05464
Trpm2	69288417	1.05457
G3bp2	75198076	1.05451
Srxn1	70429315	1.05449
Nat8l	74958656	1.05447
Gpr82	77464858	1.05439
Actbl2	72183012	1.05435
LOC329248	70595865	1.05434
Tfdp1	70919161	1.05428	3
Bhlha15	68301987	1.05425	1
2310039L15Rik	71991804	1.05424
Dct	69237185	1.05423
Hrh3	73636034	1.05423	1
Arhgef15	71281517	1.05422
Fkbp2	70528665	1.05417
Acnat2	71627810	1.05416
Fam49a	74425565	1.05412
Nsf	356092	1.05411
Hspe1	68499485	1.05408
Fam105a	74819326	1.05405
Gpr162	74658160	1.05401
Tcea2	74988737	1.05399
Calcr	75080999	1.05399	1
Eef1b2	75934526	1.05391
Tmem40	76098295	1.05378
Prorsd1	70203435	1.05376
Kcnj2	79490118	1.05374
Gfra4	74359748	1.05372
2400003C14Rik	76098327	1.05372
Scube3	74988656	1.05371
4933426D04Rik	74265267	1.05368
Flnb	69672480	1.05367
Ylpm1	69134352	1.05367
Ap1g2	69526701	1.05359
Olig1	70437828	1.05354	1
2610015P09Rik	70295649	1.0535
Mageh1	17	1.05347
Capn6	77798989	1.05339
Nkx2-3	81654157	1.0533	1
Grik5	75551459	1.05328	1
2900011O08Rik	67815971	1.05325
Pigr	104607	1.05322
D730005E14Rik	74300753	1.05321
Pdzrn3	71836787	1.0532
A730017C20Rik	69448948	1.05317
Apobec2	71656091	1.05314
Cbx4	73497017	1.05314
Zswim1	68080696	1.05309
Hsbp1	74581381	1.05304
Hebp2	386227	1.05291
Ppil1	68844134	1.05289
Bace2	143	1.05288
Kif1a	69735759	1.05283
Maged1	69015619	1.05283	1
Hdx	69816524	1.0528	3
Aurkb	633668	1.05274
Akap1	75988245	1.05273
Adam33	75147767	1.05268
Top1mt	70191949	1.05264
Kars	68546272	1.05258
Slc2a10	100145322	1.05255
8430419L09Rik	69446286	1.05253
Fv1	68667970	1.0525
Tmem128	68080707	1.05249
Bex2	68545917	1.05247
Snhg10	73512519	1.0524
Dpep3	75831779	1.05237
Mllt10	69289393	1.05233
Rpl34	68744869	1.05231
Clip2	2137	1.0523
Angptl3	75827099	1.05225	1
Thap1	44	1.05225
Aplp1	69015613	1.05222	1
Dnajc27	68845639	1.05219
Ltbp3	76115733	1.05217
Oplah	68203497	1.05214
Aurka	2643	1.05214
Ccdc94	68522326	1.05213
Dbh	326	1.05213	1
Il15	68158076	1.05209
Ankrd61	75831780	1.05207
Cct7	413791	1.05204
Cdc42ep3	75146001	1.05198
Cyp4f39	75931562	1.05197
Sp4	75985932	1.05194
Zfp677	74822844	1.05191
Itsn1	1365	1.05178	1
Huwe1	70445293	1.05175
Fbxo43	71393304	1.05166
Krtap31-2	77620841	1.05165
Ncs1	77332082	1.05165
Gtdc2	74658171	1.05164
Pafah1b1	2460	1.05157	1
6530411M01Rik	73870569	1.05155
Prepl	70431259	1.05144
Ccdc83	75694308	1.05134
Ttc3	1079	1.05129
9830147P19Rik	70228239	1.05128
Gria2	75551462	1.05122	1
4930578C19Rik	69442371	1.05121
Rem2	70439099	1.05116
Gdpd4	72472488	1.05116
Sdccag3	2075	1.05111
Alas1	199198	1.05109
Insig1	75041453	1.05106
Dnajb1	71836748	1.05104
Galnt2	68911014	1.05102
LOC214238	74988751	1.05101
Adora2b	69855773	1.051
Mettl1	71763792	1.05099
Spcs2	68667312	1.05098
Coch	71717614	1.05096	1
Usp10	100144168	1.05095
Gpr137c	70298423	1.05094
Lars	68443184	1.05086
Plcxd2	79591579	1.05081	1
Flnc	70200884	1.05075
1500026H17Rik	75934926	1.0507
Arpp21	71587781	1.05059
Ttc19	68795425	1.05058
A630031M04Rik	69448924	1.05043
Ifnar1	588	1.05042
Ndufv2	77371763	1.0504
Gorasp1	81599662	1.05036
Zfp612	69012944	1.05032
Vwc2	77332096	1.05031
Rian	74580805	1.05029
Chrm2	70560343	1.05025	1
Macf1	69736400	1.05024
Crtc3	76097724	1.05023
Pax6	764	1.05022	1
1700029P11Rik	70201397	1.0502
Slc22a17	74635072	1.0502
Tk2	75042260	1.05018
Fam5c	70927812	1.05016
Ccdc43	68862144	1.05012
Sbsn	69133755	1.05008
Atp8a2	73925723	1.05
Rps6ka2	70301276	1.04994
Pi4ka	69783190	1.04976
Olfr523	74724145	1.04976
Adcyap1r1	74988667	1.04975
Ddhd1	69838392	1.0497
6720401G13Rik	74958576	1.0496
Dhcr24	71016721	1.0496
Dpf1	69104136	1.0495
Lrrtm1	70805896	1.0495
4930528H21Rik	70218265	1.04946
Col11a2	74581187	1.04946
Smg7	75197642	1.04946
Sgcd	71717142	1.04939
Scamp5	81599672	1.04937
St13	532638	1.04935
Npb	74059213	1.04935
Papln	73423911	1.04923
Uhrf2	70445287	1.04922
Usp30	70194642	1.04921
Cul1	68545132	1.04917
Polk	75077171	1.04913
Syt1	1014	1.04913
Rnf138	75990838	1.04913
Slc5a1	2621	1.04912
Pitpna	68844295	1.04906
Il12b	69735347	1.04906
Hspa4l	75749390	1.04905
0610007C21Rik	69113518	1.04901
Nprl2	2701	1.049
Srsf9	75043152	1.04896
Timm17b	68269514	1.04894
Lmo3	73616037	1.04893
Praf2	69549607	1.04888
Rps8	69549280	1.04888
Atp9a	69838745	1.04886
Ids	73994671	1.0488
Dcc	72472785	1.04878
Tmem11	75043144	1.04877
LOC381742	74988756	1.04877
Trpm6	73907502	1.04875
Peg3	69289693	1.04874
Gm10549	74579443	1.04872
Zbtb8os	70305389	1.0487
Olfr1370	74720799	1.0487
Rdh1	70301007	1.04866
Shc3	69873732	1.04859
Jakmip1	71281710	1.04859
Marco	71789789	1.04857
Rufy1	69873337	1.04849
D130023B06Rik*	73834343	1.04848
B830004H01Rik	69527974	1.04846
Rars2	68444726	1.04842
1500002O20Rik	1954	1.04838
Synj1	1287	1.04837
Chek1	75988361	1.04834
Upf3a	70194588	1.04834
Ei24	2179	1.04833
Nr2f1	720	1.0483
Lama3	71232927	1.04828
Serpinb8	293668	1.04825
Samd4	69114866	1.04824
Ogfod1	74047922	1.04812
Stc1	2639	1.04802
Osbpl10	71015387	1.04787
Fut2	69672635	1.04786
D130032N22Rik*	73834349	1.04786
Zfp280b	70593392	1.04785
Cxx1a	71724768	1.04784
Sirpa	74583151	1.04782
Fbxo44	77340498	1.04782
Gclm	69672832	1.04781
Gmpr2	100144758	1.04778
Clec1b	71280754	1.04776
Cd83	69540623	1.04772
Glce	74641306	1.0477
Katnal2	69407457	1.04769
2021-09-05	958	1.04766
Gjb4	77793179	1.04764
2700081L22Rik	74635701	1.04762
Rcl1	69079978	1.04761
Tspyl4	67936212	1.04757
F630018O14Rik*	73748854	1.04757
LOC433906	70787089	1.04755
Atp6v1e1	655501	1.0475
Lrrc45	67810609	1.04749
Atxn2	69873421	1.04744
Dpy19l1	75042226	1.04741
Slc35f2	74819683	1.0474
Rnf151	75851062	1.04739
Gm19849	70565921	1.04738
Grin1	1585	1.04736
Actr10	64	1.04736
Rpl13	69028599	1.04732
Tox4	70430750	1.04731
Riok2	68302380	1.04731
Xrn2	69080039	1.04726
Rpl8	74749928	1.04724
Pex14	1397	1.04722
Abpb	70724517	1.04721
Bscl2	68798085	1.04718
9630041A04Rik	73617594	1.04718
Lace1	76003679	1.04715
Klhl25	74359455	1.04712
Plcb2	73514821	1.04711
Usp13	74957910	1.04706
Ikbkb	1750	1.04705
Mtif2	677	1.04704
5730437O09Rik*	73870563	1.04703
Shfm1	79544852	1.04699
Cs	74658130	1.04698
Miip	69080506	1.04695
Brd8	1673	1.04694
Eif1ax	74988539	1.04694
Tet1	70238034	1.04694
Pdcl3	69782915	1.04693
Rit2	70429399	1.04693
Jun	2333	1.04687
Dennd2a	69528034	1.04682
Med29	199204	1.04668
Fga	68442907	1.04668
Sel1l2	72472442	1.04667
Gtf2ird2	69353548	1.04665
Asl	74990535	1.04664
Agtr1a	2021	1.04655
Frmd4a	69672581	1.04655
Gramd1a	67979016	1.04651
Cdk5rap1	71608226	1.04648
Izumo4	69028611	1.04642
Cntn3	79591567	1.04641
Tmem65	73592537	1.04641
Prtg	75931594	1.04639
Arl6ip5	75651232	1.04639
Gdap1l1	75774676	1.04634
6330407J23Rik	1988	1.04631
H2afy	68269502	1.04621
Klkb1	76098400	1.0462
LOC436046	70784576	1.04612
Zfp207	68203477	1.04612
Kif24	69735783	1.04612
Scml2	73992917	1.04609
Rdx	75851020	1.04608
Crebl2	70305425	1.04606
Rabl2	678693	1.04605
Cux2	72128748	1.04601
D4Ertd22e	75197510	1.046
Zfp91	71152623	1.04599
Ddah1	70431283	1.04598
Dnm1	47983	1.04596
9130019P16Rik	70228022	1.04586
2410018M08Rik	75985869	1.04579
Rps16	69818379	1.04568
Tfpi	69170276	1.04567
Crispld2	69201654	1.04564
Gsc	81655566	1.04564
Ccdc88c	74363346	1.04563
Sv2a	69012765	1.04563
Bod1l	69524410	1.0455
Atp6v1b2	129	1.04549
Etv3	1494	1.04549	3
Tspan3	71489783	1.04548
Rpl6	69818317	1.04544
F830218P16Rik*	73748743	1.04543
Cx3cl1	2135	1.04542
Ppp2r2a	73512208	1.04535
Hspb7	579	1.04534
Usp14	74881157	1.04527
Tubg1	68269035	1.04525
Aurkaip1	81599658	1.0452
Gsk3b	68269508	1.04519
Tmx2	71836805	1.04517
Bzrap1	69530696	1.04517
Tmem180	69103499	1.04517
Mpnd	75146005	1.04513
Kif5a	79556603	1.04513
Fam196a	75042243	1.04507
Fbxw5	393240	1.04502
Cyp2g1	69835608	1.04492
Abl2	70228687	1.04491
Flt1	2224	1.04489
Rps4y2	75934917	1.04489
Fsd2	70228245	1.04479
H1foo	71832824	1.04478
Pcdhb17	1908	1.04476
Hsd17b11	69080051	1.0446
Capns1	75934915	1.0446
C230004F18Rik	71496048	1.04458
LOC268939	70595775	1.04457
Rbm34	69626564	1.04457
Rab3a	68924503	1.04452
Fam164b	71891814	1.04449
Vgf	71924165	1.04444
Nsdhl	72007933	1.04443
Ceacam16	71212392	1.04443
Prkar1b	70616006	1.04441
Ahcy	68341495	1.04439
Mal	386243	1.04439
Crygc	69608088	1.04439
Chst1	71836872	1.04436
Ankrd39	69446595	1.04434
Spaca7	76135583	1.04434
Gpr4	74724680	1.04432
Six3os1	75041431	1.0443
Hspa5	69735138	1.0443
Rnf11	1276	1.04428
Stxbp1	1009	1.0442
Mea1	70429297	1.04417
Tusc3	69134474	1.04417
Lzts2	69736394	1.04413
Krt17	75991022	1.0441
Il33	512763	1.04404
Prnp	1405	1.04403
Acadvl	227161	1.04403
Cox6a2	71836876	1.04401
Scn5a	73907501	1.04399
Sst	1001	1.04397
4732494K09Rik*	73808246	1.04392
Ucn	1435	1.04382
Pxn	1814	1.0438
Opn1mw	79360270	1.04372
Tshz2	72129294	1.04371
Ranbp3l	69530792	1.04367
Chat	252	1.04367
Rufy2	69873343	1.04365
D10Jhu81e	68341412	1.04364
Slc17a9	81790702	1.04363
Zmynd15	75043701	1.04362
Rap1gds1	654924	1.0436
Zfp644	68498546	1.04359
Rtn4	70805906	1.04358
Meg3	71281027	1.04354
Fam135a	70205680	1.04347
Cbln2	70231306	1.04345
Galntl1	71717305	1.04342
Cyb5b	69102359	1.04336
Zp2	79544870	1.04335
Nlgn2	77656728	1.04333
Arhgap19	75988276	1.0433
A530057D15Rik*	75042238	1.04326
Sgk3	75650862	1.04326
Tbc1d12	70474041	1.04319
Camk2a	79490122	1.04316
Eef1e1	69113614	1.04314
Defb19	69113829	1.04312
Lypd6	77332684	1.04307
Ipo9	70278081	1.04305
Arxes1	45841	1.04304
Mrpl14	68441622	1.04303
Ndrg1	70429303	1.04303
Rap2c	69170108	1.04301
Eid1	74583118	1.043
Dbndd2	45668	1.043
Dbn1	70928198	1.04299
N4bp2l2	68637742	1.04291
Tekt2	79544786	1.04289
Rpl19	100143495	1.04288
Cstad	75990482	1.04287
Chd5	72283806	1.04286
Ksr1	69735980	1.04285
Macc1	71808989	1.04281
AI852640	74958645	1.04279
Tmem66	70743884	1.04277
Drd3	75038431	1.04276	3
Dlgap3	70528605	1.04274
Efnb3	79556601	1.04272
Mdh2	68080709	1.04272
Tceb3	75043141	1.04271
Dnajc21	69288572	1.04269
Utp14b	71924249	1.04268
Pkhd1	69783232	1.04268
Akirin1	81599624	1.04266
Wash	1796	1.04265
Klhdc8a	71610854	1.04263
Trip12	67815967	1.04262
Gabarapl1	654925	1.04257
Appbp2	583841	1.04254
Dbndd1	68745251	1.04251
Rhov	68445095	1.04245
1810010H24Rik	69407092	1.04242
Pmvk	68522491	1.04242
Smpd4	75651226	1.04238
Por	69549250	1.04236
Pcp4l1	75084520	1.04235
Mmadhc	68269064	1.04233
Gm15688	70786634	1.04232
Ephb4	79544894	1.04225	1
Pitpnc1	75144644	1.04224
Brpf3	69113769	1.04213
Adamts2	71924385	1.04209
Brox	68203496	1.04208
Fam19a5	69059974	1.04206
Myo1b	72080133	1.04206
Ap1s1	69526707	1.04204
Brwd3	70231827	1.04202
Shd	72001882	1.04199
Ifnb1	69735240	1.04198
Ssr3	68301670	1.04192
Sstr2	77371821	1.04188
Tfap2a	2661	1.04186
4930550C14Rik	74821776	1.04185
Pank1	68441526	1.04183
Chga	2093	1.04179
Xpnpep3	75988400	1.04179
Ints10	81600554	1.04177
Actr5	69837477	1.04177
Mcoln3	75934924	1.04175
Mapk8ip3	69752065	1.04174
Xpo7	68151347	1.04174
Olfr736	74734926	1.04167
2610528J11Rik	70439189	1.04166
Aarsd1	633286	1.04165
Grem2	73992910	1.04164
Pou3f2	81655548	1.04164
Prg2	76081023	1.04163
Ncrna00086	69104150	1.04161
Trp53inp1	77464972	1.0416
Gad1	479	1.0416
Gfpt1	69080046	1.04158
Gdf6	70276879	1.04157
Ngef	72129292	1.04147
Reep2	583550	1.04138
Lrrcc1	71764916	1.04134
Flii	68193045	1.04132
Bnip1	69133845	1.04132
Agk	70430680	1.04131
Pik3c2b	71809067	1.04129
Pgbd1	73497101	1.04123
9930038K12Rik	100146046	1.04123
Spock2	70812774	1.04121
Cox6b1	71724561	1.0412
Rbmx	75043154	1.0412
Col6a6	71809521	1.04111
Bcr	69529286	1.04111
Rnd1	69113620	1.04106
Rpl14	70946135	1.04105
Tubb2a	74819689	1.04103
Tagln3	75988633	1.04102
Vstm2b	72128753	1.041
Akap3	76080980	1.04096
Ptprv	73817436	1.0409
Pax8	74990504	1.0409
4930448K20Rik	70218151	1.04087
Btg3	72008120	1.04086
Hsph1	69735126	1.04084
Ralgds	75214940	1.04084
Ripply3	367	1.04082
Ldoc1	68667736	1.04081
Aup1	68300950	1.0408
Zfp187	70611234	1.04079
Arvcf	75214941	1.04078
Kpna4	2359	1.04074
Erh	79544842	1.04073
Rufy3	73817983	1.04072
Aatk	71213880	1.04069
Ing4	357097	1.04068
Gm1045	76081020	1.04061
Slc22a14	71832787	1.0406
Armc4	74076210	1.04057
Pdrg1	69549267	1.04057
D5Ertd577e	73818828	1.04056
Dhrs1	100146076	1.04053
Htra4	70231182	1.04051
Minos1	71212141	1.04049
Pgk1	69783047	1.04043
Etnk1	69672168	1.04042
Ccdc19	71210538	1.0404
Dhdh	71580231	1.04039
Best2	1930	1.04038
Slc35f1	75084145	1.04037
Dr1	81600582	1.04036
4933412E24Rik	69443166	1.04036
LOC433997	72471828	1.04034
Slc1a1	71836888	1.04029
[truncated: 17,928 more rows]
