# Supplementary material for: Exposure to maternal high-fat diet induces extensive changes in the brain of adult offspring
Source: Transl Psychiatry. 2021 Mar 2;11:149. doi: 10.1038/s41398-021-01274-1 (PMC7925669; doi:10.1038/s41398-021-01274-1)
Supplement: Supplementary file 5 — Table S3 [file 41398_2021_1274_MOESM5_ESM.xls]

## Sheet: GO enrichment
GO term	Description	Enrichment (N, B, n, b)	Permutation q-value
GO:0090317	negative regulation of intracellular protein transport	2.28 (17788,42,3712,20)	0.0006
GO:1903828	negative regulation of cellular protein localization	1.81 (17788,114,3712,43)	0.0008
GO:0035020	regulation of Rac protein signal transduction	2.77 (17788,19,3712,11)	0.001
GO:1901142	insulin metabolic process	3.49 (17788,11,3712,8)	0.0014
GO:0031122	cytoplasmic microtubule organization	2.03 (17788,66,3712,28)	0.0015
GO:0071869	response to catecholamine	3.13 (17788,23,3712,15)	0.002
GO:0071870	cellular response to catecholamine stimulus	3.05 (17788,22,3712,14)	0.0024
GO:0071867	response to monoamine	3.00 (17788,24,3712,15)	0.0028
GO:0071868	cellular response to monoamine stimulus	2.92 (17788,23,3712,14)	0.0028
GO:0038003	opioid receptor signaling pathway	4.79 (17788,5,3712,5)	0.0031
GO:0043086	negative regulation of catalytic activity	1.26 (17788,656,3712,172)	0.0051
GO:0072583	clathrin-dependent endocytosis	2.40 (17788,26,3712,13)	0.0058
GO:0003254	regulation of membrane depolarization	2.08 (17788,46,3712,20)	0.0059
GO:0033238	regulation of cellular amine metabolic process	2.40 (17788,38,3712,19)	0.0062
GO:1903827	regulation of cellular protein localization	1.52 (17788,528,3712,168)	0.0062
GO:0051336	regulation of hydrolase activity	1.23 (17788,952,3712,244)	0.0065
GO:0002090	regulation of receptor internalization	2.12 (17788,70,3712,31)	0.0068
GO:0045727	positive regulation of translation	1.74 (17788,124,3712,45)	0.0073
GO:0071277	cellular response to calcium ion	1.77 (17788,76,3712,28)	0.0075
GO:0044092	negative regulation of molecular function	1.22 (17788,966,3712,246)	0.0078
GO:0046822	regulation of nucleocytoplasmic transport	1.60 (17788,123,3712,41)	0.0078
GO:0030182	neuron differentiation	1.50 (17788,307,3712,96)	0.008
GO:0032225	regulation of synaptic transmission, dopaminergic	2.82 (17788,17,3712,10)	0.008
GO:0048268	clathrin coat assembly	2.82 (17788,17,3712,10)	0.0081
GO:0042417	dopamine metabolic process	2.58 (17788,26,3712,14)	0.0088
GO:0051248	negative regulation of protein metabolic process	1.23 (17788,1024,3712,263)	0.0088
GO:0051881	regulation of mitochondrial membrane potential	1.84 (17788,78,3712,30)	0.009
GO:0034250	positive regulation of cellular amide metabolic process	1.67 (17788,155,3712,54)	0.0092
GO:0044085	cellular component biogenesis	1.85 (17788,132,3712,51)	0.0092
GO:0071241	cellular response to inorganic substance	1.53 (17788,172,3712,55)	0.0095
GO:0021953	central nervous system neuron differentiation	1.67 (17788,115,3712,40)	0.0098
GO:0033157	regulation of intracellular protein transport	1.54 (17788,218,3712,70)	0.0098
GO:0060359	response to ammonium ion	2.28 (17788,61,3712,29)	0.0098
GO:0031333	negative regulation of protein complex assembly	1.61 (17788,140,3712,47)	0.0102
GO:0001963	synaptic transmission, dopaminergic	3.42 (17788,14,3712,10)	0.0103
GO:1903829	positive regulation of cellular protein localization	1.52 (17788,306,3712,97)	0.0104
GO:0007193	adenylate cyclase-inhibiting G protein-coupled receptor signaling pathway	1.87 (17788,64,3712,25)	0.0105
GO:0000226	microtubule cytoskeleton organization	1.37 (17788,396,3712,113)	0.0107
GO:0030534	adult behavior	1.94 (17788,170,3712,69)	0.0107
GO:2001023	regulation of response to drug	1.96 (17788,110,3712,45)	0.0107
GO:0022613	ribonucleoprotein complex biogenesis	1.90 (17788,121,3712,48)	0.0111
GO:0106027	neuron projection organization	2.02 (17788,45,3712,19)	0.0111
GO:0008277	regulation of G protein-coupled receptor signaling pathway	1.65 (17788,122,3712,42)	0.0113
GO:0043270	positive regulation of ion transport	1.46 (17788,318,3712,97)	0.0113
GO:0014059	regulation of dopamine secretion	2.52 (17788,40,3712,21)	0.0114
GO:0032269	negative regulation of cellular protein metabolic process	1.20 (17788,957,3712,240)	0.0116
GO:0071248	cellular response to metal ion	1.58 (17788,149,3712,49)	0.0121
GO:0032386	regulation of intracellular transport	1.54 (17788,445,3712,143)	0.0122
GO:0008344	adult locomotory behavior	1.89 (17788,104,3712,41)	0.0131
GO:0051931	regulation of sensory perception	1.95 (17788,54,3712,22)	0.0132
GO:0048488	synaptic vesicle endocytosis	2.29 (17788,46,3712,22)	0.0133
GO:0051705	multi-organism behavior	2.01 (17788,69,3712,29)	0.0133
GO:0140238	presynaptic endocytosis	2.29 (17788,46,3712,22)	0.0133
GO:0007626	locomotory behavior	1.87 (17788,223,3712,87)	0.0138
GO:0060341	regulation of cellular localization	1.46 (17788,959,3712,293)	0.0139
GO:0032880	regulation of protein localization	1.30 (17788,1036,3712,280)	0.0142
GO:0007214	gamma-aminobutyric acid signaling pathway	2.48 (17788,29,3712,15)	0.0148
GO:0050433	regulation of catecholamine secretion	2.11 (17788,66,3712,29)	0.0149
GO:0051051	negative regulation of transport	1.28 (17788,527,3712,141)	0.0149
GO:0051954	positive regulation of amine transport	2.40 (17788,54,3712,27)	0.0155
GO:0050790	regulation of catalytic activity	1.16 (17788,1784,3712,431)	0.0156
GO:0048869	cellular developmental process	1.11 (17788,2817,3712,655)	0.0157
GO:0007017	microtubule-based process	1.31 (17788,628,3712,172)	0.0159
GO:0007631	feeding behavior	1.86 (17788,98,3712,38)	0.0159
GO:0051726	regulation of cell cycle	1.22 (17788,916,3712,233)	0.016
GO:0098815	modulation of excitatory postsynaptic potential	2.13 (17788,54,3712,24)	0.0162
GO:0051952	regulation of amine transport	1.86 (17788,116,3712,45)	0.0163
GO:0090087	regulation of peptide transport	1.25 (17788,735,3712,192)	0.0171
GO:0070201	regulation of establishment of protein localization	1.27 (17788,724,3712,192)	0.0177
GO:0007218	neuropeptide signaling pathway	1.94 (17788,79,3712,32)	0.0186
GO:0010605	negative regulation of macromolecule metabolic process	1.15 (17788,2355,3712,564)	0.0189
GO:0034248	regulation of cellular amide metabolic process	1.35 (17788,380,3712,107)	0.0193
GO:0042053	regulation of dopamine metabolic process	2.74 (17788,21,3712,12)	0.0193
GO:0051223	regulation of protein transport	1.24 (17788,693,3712,179)	0.0193
GO:0010959	regulation of metal ion transport	1.32 (17788,408,3712,112)	0.02
GO:1900273	positive regulation of long-term synaptic potentiation	2.48 (17788,27,3712,14)	0.02
GO:0042069	regulation of catecholamine metabolic process	2.50 (17788,23,3712,12)	0.0201
GO:0051172	negative regulation of nitrogen compound metabolic process	1.14 (17788,2173,3712,518)	0.0201
GO:0001975	response to amphetamine	2.93 (17788,18,3712,11)	0.0203
GO:0009892	negative regulation of metabolic process	1.14 (17788,2622,3712,626)	0.0203
GO:0051050	positive regulation of transport	1.25 (17788,1058,3712,275)	0.0211
GO:0051588	regulation of neurotransmitter transport	1.79 (17788,177,3712,66)	0.0212
GO:2001025	positive regulation of response to drug	2.33 (17788,39,3712,19)	0.0212
GO:1905475	regulation of protein localization to membrane	1.51 (17788,184,3712,58)	0.0213
GO:1904062	regulation of cation transmembrane transport	1.42 (17788,337,3712,100)	0.0214
GO:0007154	cell communication	1.44 (17788,587,3712,176)	0.0216
GO:0007268	chemical synaptic transmission	1.95 (17788,229,3712,93)	0.0216
GO:0098916	anterograde trans-synaptic signaling	1.95 (17788,229,3712,93)	0.0216
GO:0031400	negative regulation of protein modification process	1.32 (17788,557,3712,154)	0.0218
GO:0045936	negative regulation of phosphate metabolic process	1.29 (17788,535,3712,144)	0.022
GO:0008306	associative learning	1.90 (17788,101,3712,40)	0.0221
GO:0010563	negative regulation of phosphorus metabolic process	1.29 (17788,535,3712,144)	0.0221
GO:0035305	negative regulation of dephosphorylation	1.74 (17788,88,3712,32)	0.0224
GO:0014075	response to amine	2.77 (17788,19,3712,11)	0.0225
GO:1901215	negative regulation of neuron death	1.44 (17788,240,3712,72)	0.0228
GO:0031324	negative regulation of cellular metabolic process	1.14 (17788,2346,3712,557)	0.0231
GO:0007010	cytoskeleton organization	1.25 (17788,840,3712,219)	0.0232
GO:0051932	synaptic transmission, GABAergic	2.82 (17788,17,3712,10)	0.0233
GO:0099003	vesicle-mediated transport in synapse	1.78 (17788,124,3712,46)	0.0236
GO:0032268	regulation of cellular protein metabolic process	1.16 (17788,2393,3712,579)	0.0237
GO:0043524	negative regulation of neuron apoptotic process	1.50 (17788,176,3712,55)	0.0242
GO:1901698	response to nitrogen compound	1.25 (17788,684,3712,179)	0.0242
GO:0051246	regulation of protein metabolic process	1.17 (17788,2573,3712,628)	0.0248
GO:0010243	response to organonitrogen compound	1.28 (17788,631,3712,168)	0.025
GO:0019220	regulation of phosphate metabolic process	1.18 (17788,1640,3712,405)	0.0252
GO:0099536	synaptic signaling	1.94 (17788,255,3712,103)	0.0254
GO:0099537	trans-synaptic signaling	1.94 (17788,250,3712,101)	0.0255
GO:0009636	response to toxic substance	1.54 (17788,234,3712,75)	0.0256
GO:0051174	regulation of phosphorus metabolic process	1.18 (17788,1641,3712,405)	0.0256
GO:0051129	negative regulation of cellular component organization	1.25 (17788,725,3712,189)	0.026
GO:0065009	regulation of molecular function	1.15 (17788,2432,3712,582)	0.026
GO:0007212	dopamine receptor signaling pathway	2.48 (17788,27,3712,14)	0.0265
GO:0001932	regulation of protein phosphorylation	1.18 (17788,1347,3712,332)	0.0268
GO:0051049	regulation of transport	1.23 (17788,1895,3712,486)	0.0268
GO:1903530	regulation of secretion by cell	1.24 (17788,805,3712,209)	0.027
GO:1901214	regulation of neuron death	1.34 (17788,361,3712,101)	0.0279
GO:0001505	regulation of neurotransmitter levels	1.55 (17788,339,3712,110)	0.0281
GO:0042325	regulation of phosphorylation	1.17 (17788,1482,3712,362)	0.0281
GO:0002181	cytoplasmic translation	2.56 (17788,30,3712,16)	0.0283
GO:0048169	regulation of long-term neuronal synaptic plasticity	2.26 (17788,36,3712,17)	0.0293
GO:0060627	regulation of vesicle-mediated transport	1.37 (17788,572,3712,164)	0.0294
GO:0032879	regulation of localization	1.18 (17788,2799,3712,692)	0.0296
GO:1901566	organonitrogen compound biosynthetic process	1.28 (17788,796,3712,212)	0.0296
GO:0007610	behavior	1.55 (17788,641,3712,207)	0.0312
GO:0006457	protein folding	1.56 (17788,141,3712,46)	0.0322
GO:0050806	positive regulation of synaptic transmission	1.74 (17788,184,3712,67)	0.033
GO:0017157	regulation of exocytosis	1.47 (17788,248,3712,76)	0.0338
GO:0032409	regulation of transporter activity	1.43 (17788,262,3712,78)	0.0338
GO:0043269	regulation of ion transport	1.28 (17788,705,3712,188)	0.0339
GO:0007409	axonogenesis	1.63 (17788,144,3712,49)	0.0342
GO:0046928	regulation of neurotransmitter secretion	1.76 (17788,131,3712,48)	0.0343
GO:0042493	response to drug	1.27 (17788,523,3712,139)	0.0345
GO:0022898	regulation of transmembrane transporter activity	1.42 (17788,253,3712,75)	0.0347
GO:1900271	regulation of long-term synaptic potentiation	1.99 (17788,53,3712,22)	0.0355
GO:0031399	regulation of protein modification process	1.17 (17788,1701,3712,414)	0.0357
GO:0007267	cell-cell signaling	1.55 (17788,362,3712,117)	0.0361
GO:0006886	intracellular protein transport	1.26 (17788,630,3712,165)	0.0363
GO:1903305	regulation of regulated secretory pathway	1.48 (17788,188,3712,58)	0.0364
GO:0042391	regulation of membrane potential	1.49 (17788,434,3712,135)	0.0367
GO:0006412	translation	1.54 (17788,255,3712,82)	0.0369
GO:0031644	regulation of neurological system process	1.65 (17788,174,3712,60)	0.0371
GO:0010556	regulation of macromolecule biosynthetic process	1.10 (17788,3246,3712,747)	0.0375
GO:0043043	peptide biosynthetic process	1.50 (17788,272,3712,85)	0.038
GO:2000112	regulation of cellular macromolecule biosynthetic process	1.11 (17788,3156,3712,728)	0.0391
GO:0006518	peptide metabolic process	1.38 (17788,388,3712,112)	0.0393
GO:0019222	regulation of metabolic process	1.09 (17788,5657,3712,1283)	0.041
GO:0030030	cell projection organization	1.24 (17788,894,3712,232)	0.041
GO:0006810	transport	1.13 (17788,3132,3712,739)	0.0412
GO:0098693	regulation of synaptic vesicle cycle	1.78 (17788,145,3712,54)	0.0415
GO:1902803	regulation of synaptic vesicle transport	1.70 (17788,107,3712,38)	0.0416
GO:0023052	signaling	1.46 (17788,422,3712,129)	0.0418
GO:0007612	learning	1.75 (17788,164,3712,60)	0.0429
GO:0017158	regulation of calcium ion-dependent exocytosis	1.68 (17788,137,3712,48)	0.0431
GO:0060255	regulation of macromolecule metabolic process	1.09 (17788,5168,3712,1174)	0.0432
GO:0080090	regulation of primary metabolic process	1.09 (17788,5084,3712,1157)	0.0438
GO:0031323	regulation of cellular metabolic process	1.09 (17788,5248,3712,1197)	0.0439
GO:0048858	cell projection morphogenesis	1.56 (17788,271,3712,88)	0.0439
GO:0050804	modulation of chemical synaptic transmission	1.61 (17788,512,3712,172)	0.0439
GO:0007399	nervous system development	1.44 (17788,414,3712,124)	0.0442
GO:0048519	negative regulation of biological process	1.09 (17788,4890,3712,1117)	0.0443
GO:0099177	regulation of trans-synaptic signaling	1.61 (17788,513,3712,172)	0.0444
GO:0120039	plasma membrane bounded cell projection morphogenesis	1.56 (17788,265,3712,86)	0.0444
GO:0048812	neuron projection morphogenesis	1.55 (17788,259,3712,84)	0.0447
GO:2000300	regulation of synaptic vesicle exocytosis	1.69 (17788,102,3712,36)	0.0448
GO:0051966	regulation of synaptic transmission, glutamatergic	1.77 (17788,76,3712,28)	0.0452
GO:0048523	negative regulation of cellular process	1.10 (17788,4413,3712,1013)	0.0454
GO:0051234	establishment of localization	1.12 (17788,3273,3712,764)	0.046
GO:0051171	regulation of nitrogen compound metabolic process	1.09 (17788,4933,3712,1127)	0.0463
GO:0045597	positive regulation of cell differentiation	1.19 (17788,1080,3712,269)	0.0466
GO:0051649	establishment of localization in cell	1.23 (17788,1390,3712,357)	0.0474
GO:0032990	cell part morphogenesis	1.49 (17788,296,3712,92)	0.0476
GO:0007416	synapse assembly	1.89 (17788,66,3712,26)	0.0477
GO:0022607	cellular component assembly	1.15 (17788,1855,3712,446)	0.0495
GO:0045184	establishment of protein localization	1.18 (17788,1196,3712,294)	0.052
GO:0071840	cellular component organization or biogenesis	1.12 (17788,4525,3712,1061)	0.0522
GO:0048168	regulation of neuronal synaptic plasticity	2.11 (17788,66,3712,29)	0.0527
GO:0099175	regulation of postsynapse organization	1.80 (17788,125,3712,47)	0.0533
GO:0051179	localization	1.12 (17788,3787,3712,883)	0.0546
GO:0007611	learning or memory	1.59 (17788,283,3712,94)	0.0548
GO:0060078	regulation of postsynaptic membrane potential	2.09 (17788,62,3712,27)	0.0553
GO:0046907	intracellular transport	1.20 (17788,1159,3712,290)	0.056
GO:0050808	synapse organization	1.61 (17788,206,3712,69)	0.0562
GO:0051239	regulation of multicellular organismal process	1.11 (17788,3112,3712,724)	0.0569
GO:0065008	regulation of biological quality	1.10 (17788,3482,3712,802)	0.0579
GO:0016043	cellular component organization	1.10 (17788,4448,3712,1022)	0.0598
GO:0010720	positive regulation of cell development	1.28 (17788,645,3712,172)	0.0622
GO:0050890	cognition	1.53 (17788,320,3712,102)	0.0626
GO:0050789	regulation of biological process	1.06 (17788,9806,3712,2167)	0.0631
GO:0050794	regulation of cellular process	1.07 (17788,9191,3712,2048)	0.0639
GO:0065007	biological regulation	1.05 (17788,10336,3712,2268)	0.0641
GO:0045666	positive regulation of neuron differentiation	1.30 (17788,453,3712,123)	0.0645
GO:0051128	regulation of cellular component organization	1.15 (17788,2515,3712,603)	0.0693
GO:0009987	cellular process	1.04 (17788,12045,3712,2612)	0.0697
GO:0050807	regulation of synapse organization	1.54 (17788,264,3712,85)	0.0698
GO:0045664	regulation of neuron differentiation	1.30 (17788,759,3712,206)	0.0722
GO:0060284	regulation of cell development	1.23 (17788,1069,3712,274)	0.0726
GO:0050769	positive regulation of neurogenesis	1.27 (17788,564,3712,149)	0.0736
GO:0050767	regulation of neurogenesis	1.23 (17788,932,3712,240)	0.0804
GO:0120035	regulation of plasma membrane bounded cell projection organization	1.25 (17788,757,3712,198)	0.0806
GO:0031344	regulation of cell projection organization	1.25 (17788,766,3712,200)	0.0809
GO:0051641	cellular localization	1.15 (17788,1847,3712,444)	0.0827
GO:0051960	regulation of nervous system development	1.24 (17788,1045,3712,271)	0.0832
GO:0048167	regulation of synaptic plasticity	1.52 (17788,215,3712,68)	0.0898
GO:0010975	regulation of neuron projection development	1.27 (17788,591,3712,157)	0.093

## Sheet: Genes
GO term	Description	Genes
GO:0090317	negative regulation of intracellular protein transport	Gdi1 - guanosine diphosphate (gdp) dissociation inhibitor 1
		Hdac3 - histone deacetylase 3
		Ei24 - etoposide induced 2.4 mrna
		Pkig - protein kinase inhibitor, gamma
		Park7 - parkinson disease (autosomal recessive, early onset) 7
		Insig1 - insulin induced gene 1
		Ogt - o-linked n-acetylglucosamine (glcnac) transferase (udp-n-acetylglucosamine:polypeptide-n-acetylglucosaminyl transferase)
		Adipoq - adiponectin, c1q and collagen domain containing
		Erlec1 - endoplasmic reticulum lectin 1
		Ppp2ca - protein phosphatase 2 (formerly 2a), catalytic subunit, alpha isoform
		Nf1 - neurofibromatosis 1
		Bard1 - brca1 associated ring domain 1
		Apod - apolipoprotein d
		Rangap1 - ran gtpase activating protein 1
		Nol3 - nucleolar protein 3 (apoptosis repressor with card domain)
		Lrrk2 - leucine-rich repeat kinase 2
		Akap1 - a kinase (prka) anchor protein 1
		Pkia - protein kinase inhibitor, alpha
		Dmtn - dematin actin binding protein
		4930550C14Rik - riken cdna 4930550c14 gene
GO:0038003	opioid receptor signaling pathway	Oprm1 - opioid receptor, mu 1
		Oprl1 - opioid receptor-like 1
		Adcy8 - adenylate cyclase 8
		Oprk1 - opioid receptor, kappa 1
		Oprd1 - opioid receptor, delta 1
GO:0032268	regulation of cellular protein metabolic process	Pzp - pregnancy zone protein
		Abca2 - atp-binding cassette, sub-family a (abc1), member 2
		Ist1 - increased sodium tolerance 1 homolog (yeast)
		Pip5kl1 - phosphatidylinositol-4-phosphate 5-kinase-like 1
		Supt6 - suppressor of ty 6
		Abl2 - v-abl abelson murine leukemia viral oncogene 2 (arg, abelson-related gene)
		Vcp - valosin containing protein
		Marco - macrophage receptor with collagenous structure
		Coro1c - coronin, actin binding protein 1c
		Pcsk9 - proprotein convertase subtilisin/kexin type 9
		Eif4g1 - eukaryotic translation initiation factor 4, gamma 1
		Dab2 - disabled 2, mitogen-responsive phosphoprotein
		Pten - phosphatase and tensin homolog
		Acvr1c - activin a receptor, type ic
		Upf3b - upf3 regulator of nonsense transcripts homolog b (yeast)
		Chrna7 - cholinergic receptor, nicotinic, alpha polypeptide 7
		Secisbp2 - secis binding protein 2
		Pycard - pyd and card domain containing
		Dcc - deleted in colorectal carcinoma
		Aurka - aurora kinase a
		Fbxo22 - f-box protein 22
		Slk - ste20-like kinase
		Gnl3l - guanine nucleotide binding protein-like 3 (nucleolar)-like
		Adipoq - adiponectin, c1q and collagen domain containing
		Psme1 - proteasome (prosome, macropain) activator subunit 1 (pa28 alpha)
		Actb - actin, beta
		Eif4enif1 - eukaryotic translation initiation factor 4e nuclear import factor 1
		Nod2 - nucleotide-binding oligomerization domain containing 2
		Psap - prosaposin
		Acvr2a - activin receptor iia
		Matr3 - matrin 3
		Zbtb7b - zinc finger and btb domain containing 7b
		Ctcf - ccctc-binding factor
		Hdac2 - histone deacetylase 2
		Qk - quaking
		Hdac3 - histone deacetylase 3
		March7 - membrane-associated ring finger (c3hc4) 7
		Ptpn6 - protein tyrosine phosphatase, non-receptor type 6
		Rap2c - rap2c, member of ras oncogene family
		Pxn - paxillin
		Adcy8 - adenylate cyclase 8
		Pawr - prkc, apoptosis, wt1, regulator
		Adam8 - a disintegrin and metallopeptidase domain 8
		Ctbp1 - c-terminal binding protein 1
		Il33 - interleukin 33
		Hax1 - hcls1 associated x-1
		Cnot6 - ccr4-not transcription complex, subunit 6
		Adora2a - adenosine a2a receptor
		Alad - aminolevulinate, delta-, dehydratase
		Src - rous sarcoma oncogene
		Spred1 - sprouty protein with evh-1 domain 1, related sequence
		Sirpa - signal-regulatory protein alpha
		Park7 - parkinson disease (autosomal recessive, early onset) 7
		Ephb1 - eph receptor b1
		Erlec1 - endoplasmic reticulum lectin 1
		Ulk4 - unc-51-like kinase 4
		Smad7 - smad family member 7
		Ptpn1 - protein tyrosine phosphatase, non-receptor type 1
		Lyn - yamaguchi sarcoma viral (v-yes-1) oncogene homolog
		Ptpn5 - protein tyrosine phosphatase, non-receptor type 5
		Spn - sialophorin
		Agrn - agrin
		Lrrk2 - leucine-rich repeat kinase 2
		Spint1 - serine protease inhibitor, kunitz type 1
		Magi3 - membrane associated guanylate kinase, ww and pdz domain containing 3
		Hdac6 - histone deacetylase 6
		Ogfod1 - 2-oxoglutarate and iron-dependent oxygenase domain containing 1
		Wfs1 - wolfram syndrome 1 homolog (human)
		Rps2 - ribosomal protein s2
		Cysltr2 - cysteinyl leukotriene receptor 2
		Kng2 - kininogen 2
		Pbld1 - phenazine biosynthesis-like protein domain containing 1
		Agtr1a - angiotensin ii receptor, type 1a
		Agt - angiotensinogen (serpin peptidase inhibitor, clade a, member 8)
		Tiprl - tip41, tor signalling pathway regulator-like (s. cerevisiae)
		Cdk5rap1 - cdk5 regulatory subunit associated protein 1
		Ccdc88c - coiled-coil domain containing 88c
		Akt1 - thymoma viral proto-oncogene 1
		Wnt3a - wingless-related mmtv integration site 3a
		Rnf180 - ring finger protein 180
		Serpinb11 - serine (or cysteine) peptidase inhibitor, clade b (ovalbumin), member 11
		Dusp26 - dual specificity phosphatase 26 (putative)
		Rab3gap1 - rab3 gtpase activating protein subunit 1
		Dbndd1 - dysbindin (dystrobrevin binding protein 1) domain containing 1
		BC021891 - cdna sequence bc021891
		Akap1 - a kinase (prka) anchor protein 1
		Mta1 - metastasis associated 1
		Xbp1 - x-box binding protein 1
		Otud6b - otu domain containing 6b
		Hspa5 - heat shock protein 5
		Alk - anaplastic lymphoma kinase
		Rpl11 - ribosomal protein l11
		Glyr1 - glyoxylate reductase 1 homolog (arabidopsis)
		Rac1 - ras-related c3 botulinum substrate 1
		Malsu1 - mitochondrial assembly of ribosomal large subunit 1
		Snx33 - sorting nexin 33
		Wap - whey acidic protein
		Wfdc3 - wap four-disulfide core domain 3
		Grin1 - glutamate receptor, ionotropic, nmda1 (zeta 1)
		4632428N05Rik - riken cdna 4632428n05 gene
		Grin2b - glutamate receptor, ionotropic, nmda2b (epsilon 2)
		Ambp - alpha 1 microglobulin/bikunin
		Lat - linker for activation of t cells
		Trip12 - thyroid hormone receptor interactor 12
		Ywhaz - tyrosine 3-monooxygenase/tryptophan 5-monooxygenase activation protein, zeta polypeptide
		Eid1 - ep300 interacting inhibitor of differentiation 1
		Ints1 - integrator complex subunit 1
		Spink2 - serine peptidase inhibitor, kazal type 2
		Pmaip1 - phorbol-12-myristate-13-acetate-induced protein 1
		Dnajc10 - dnaj (hsp40) homolog, subfamily c, member 10
		Alkbh1 - alkb, alkylation repair homolog 1 (e. coli)
		Irak3 - interleukin-1 receptor-associated kinase 3
		Gstp1 - glutathione s-transferase, pi 1
		Apc - adenomatosis polyposis coli
		Rab3gap2 - rab3 gtpase activating protein subunit 2
		Nub1 - negative regulator of ubiquitin-like proteins 1
		Serpina9 - serine (or cysteine) peptidase inhibitor, clade a (alpha-1 antiproteinase, antitrypsin), member 9
		Atrx - alpha thalassemia/mental retardation syndrome x-linked homolog (human)
		Chordc1 - cysteine and histidine-rich domain (chord)-containing, zinc-binding protein 1
		Lef1 - lymphoid enhancer binding factor 1
		Vps28 - vacuolar protein sorting 28 (yeast)
		Apoa1 - apolipoprotein a-i
		Aplp1 - amyloid beta (a4) precursor-like protein 1
		Ywhae - tyrosine 3-monooxygenase/tryptophan 5-monooxygenase activation protein, epsilon polypeptide
		Ube2k - ubiquitin-conjugating enzyme e2k
		Rasgrp1 - ras guanyl releasing protein 1
		Araf - v-raf murine sarcoma 3611 viral oncogene homolog
		Tnrc6a - trinucleotide repeat containing 6a
		Areg - amphiregulin
		Hspa8 - heat shock protein 8
		Drd5 - dopamine receptor d5
		Trim44 - tripartite motif-containing 44
		Stk25 - serine/threonine kinase 25 (yeast)
		Serpina7 - serine (or cysteine) peptidase inhibitor, clade a (alpha-1 antiproteinase, antitrypsin), member 7
		Wac - ww domain containing adaptor with coiled-coil
		Samsn1 - sam domain, sh3 domain and nuclear localization signals, 1
		Drd2 - dopamine receptor d2
		Drd1a - dopamine receptor d1a
		Hspd1 - heat shock protein 1 (chaperonin)
		Spock3 - sparc/osteonectin, cwcv and kazal-like domains proteoglycan 3
		Hsp90aa1 - heat shock protein 90, alpha (cytosolic), class a member 1
		Rpl10 - ribosomal protein l10
		Prkcd - protein kinase c, delta
		Nr2f2 - nuclear receptor subfamily 2, group f, member 2
		Usp14 - ubiquitin specific peptidase 14
		Hsp90ab1 - heat shock protein 90 alpha (cytosolic), class b member 1
		App - amyloid beta (a4) precursor protein
		Huwe1 - hect, uba and wwe domain containing 1
		Uchl1 - ubiquitin carboxy-terminal hydrolase l1
		Prkcz - protein kinase c, zeta
		Caap1 - caspase activity and apoptosis inhibitor 1
		Pkia - protein kinase inhibitor, alpha
		Hsph1 - heat shock 105kda/110kda protein 1
		Ucn - urocortin
		Map1a - microtubule-associated protein 1 a
		Htr2c - 5-hydroxytryptamine (serotonin) receptor 2c
		Sumo1 - smt3 suppressor of mif two 3 homolog 1 (yeast)
		Fis1 - fission 1 (mitochondrial outer membrane) homolog (yeast)
		Ube2i - ubiquitin-conjugating enzyme e2i
		Pias4 - protein inhibitor of activated stat 4
		Oaz3 - ornithine decarboxylase antizyme 3
		Mapt - microtubule-associated protein tau
		Ddx39b - dead (asp-glu-ala-asp) box polypeptide 39b
		Gpd1l - glycerol-3-phosphate dehydrogenase 1-like
		Ppp2r5b - protein phosphatase 2, regulatory subunit b (b56), beta isoform
		Mapk15 - mitogen-activated protein kinase 15
		Pik3r2 - phosphatidylinositol 3-kinase, regulatory subunit, polypeptide 2 (p85 beta)
		Ghrl - ghrelin
		Necab2 - n-terminal ef-hand calcium binding protein 2
		Celsr3 - cadherin, egf lag seven-pass g-type receptor 3 (flamingo homolog, drosophila)
		Xpo1 - exportin 1, crm1 homolog (yeast)
		Tppp - tubulin polymerization promoting protein
		Adrbk2 - adrenergic receptor kinase, beta 2
		Arnt - aryl hydrocarbon receptor nuclear translocator
		Ivns1abp - influenza virus ns1a binding protein
		Slc8a3 - solute carrier family 8 (sodium/calcium exchanger), member 3
		Vegfb - vascular endothelial growth factor b
		Plk1 - polo-like kinase 1
		Isg15 - isg15 ubiquitin-like modifier
		Dlg4 - discs, large homolog 4 (drosophila)
		Ndrg4 - n-myc downstream regulated gene 4
		Bod1l - biorientation of chromosomes in cell division 1-like
		Paip2 - polyadenylate-binding protein-interacting protein 2
		Cadm4 - cell adhesion molecule 4
		Ifnb1 - interferon beta 1, fibroblast
		Ppp2r4 - protein phosphatase 2a, regulatory subunit b (pr 53)
		Samd4 - sterile alpha motif domain containing 4
		Plcl2 - phospholipase c-like 2
		Pkig - protein kinase inhibitor, gamma
		Ifnar1 - interferon (alpha and beta) receptor 1
		Hnrnpd - heterogeneous nuclear ribonucleoprotein d
		Axin2 - axin2
		Avp - arginine vasopressin
		Ifna11 - interferon alpha 11
		Tlr9 - toll-like receptor 9
		Shc1 - src homology 2 domain-containing transforming protein c1
		Mstn - myostatin
		Serpinb2 - serine (or cysteine) peptidase inhibitor, clade b, member 2
		Shmt1 - serine hydroxymethyltransferase 1 (soluble)
		Vps11 - vacuolar protein sorting 11 (yeast)
		Sh3gl2 - sh3-domain grb2-like 2
		Ppp1r16a - protein phosphatase 1, regulatory (inhibitor) subunit 16a
		Atpif1 - atpase inhibitory factor 1
		Igf2 - insulin-like growth factor 2
		Atp6v0c - atpase, h+ transporting, lysosomal v0 subunit c
		Pja2 - praja 2, ring-h2 motif containing
		Tlr3 - toll-like receptor 3
		Atp6ap1 - atpase, h+ transporting, lysosomal accessory protein 1
		Serpini2 - serine (or cysteine) peptidase inhibitor, clade i, member 2
		Ppef2 - protein phosphatase, ef hand calcium-binding domain 2
		Pparg - peroxisome proliferator activated receptor gamma
		Phb2 - prohibitin 2
		Ywhab - tyrosine 3-monooxygenase/tryptophan 5-monooxygenase activation protein, beta polypeptide
		Serpina1d - serine (or cysteine) peptidase inhibitor, clade a, member 1d
		Serpine2 - serine (or cysteine) peptidase inhibitor, clade e, member 2
		Eif2b5 - eukaryotic translation initiation factor 2b, subunit 5 epsilon
		Usp13 - ubiquitin specific peptidase 13 (isopeptidase t-3)
		Traf3 - tnf receptor-associated factor 3
		Spink3 - serine peptidase inhibitor, kazal type 3
		Traf1 - tnf receptor-associated factor 1
		Hsp90b1 - heat shock protein 90, beta (grp94), member 1
		Serpinb8 - serine (or cysteine) peptidase inhibitor, clade b, member 8
		Cnot10 - ccr4-not transcription complex, subunit 10
		Muc20 - mucin 20
		Tpd52l1 - tumor protein d52-like 1
		Bdkrb2 - bradykinin receptor, beta 2
		Por - p450 (cytochrome) oxidoreductase
		Sox2 - sry-box containing gene 2
		Ltn1 - listerin e3 ubiquitin protein ligase 1
		Mov10 - moloney leukemia virus 10
		Lime1 - lck interacting transmembrane adaptor 1
		Snx3 - sorting nexin 3
		Dmtn - dematin actin binding protein
		Hnrnpl - heterogeneous nuclear ribonucleoprotein l
		Trap1 - tnf receptor-associated protein 1
		Prnp - prion protein
		Akap8l - a kinase (prka) anchor protein 8-like
		Usp19 - ubiquitin specific peptidase 19
		Brca1 - breast cancer 1
		Edn3 - endothelin 3
		Ednra - endothelin receptor type a
		Ogt - o-linked n-acetylglucosamine (glcnac) transferase (udp-n-acetylglucosamine:polypeptide-n-acetylglucosaminyl transferase)
		Snca - synuclein, alpha
		Eed - embryonic ectoderm development
		Cd46 - cd46 antigen, complement regulatory protein
		Cyld - cylindromatosis (turban tumor syndrome)
		Eef2 - eukaryotic translation elongation factor 2
		Bmpr2 - bone morphogenetic protein receptor, type ii (serine/threonine kinase)
		Lgmn - legumain
		Klhl31 - kelch-like 31
		Ankrd6 - ankyrin repeat domain 6
		Zmynd11 - zinc finger, mynd domain containing 11
		Bmp2 - bone morphogenetic protein 2
		Ect2 - ect2 oncogene
		Bmp15 - bone morphogenetic protein 15
		Slco3a1 - solute carrier organic anion transporter family, member 3a1
		Prelid1 - preli domain containing 1
		Blm - bloom syndrome, recq helicase-like
		Fgf20 - fibroblast growth factor 20
		Ptpn3 - protein tyrosine phosphatase, non-receptor type 3
		Pik3r5 - phosphoinositide-3-kinase, regulatory subunit 5, p101
		Tsg101 - tumor susceptibility gene 101
		Sh3rf2 - sh3 domain containing ring finger 2
		Slpi - secretory leukocyte peptidase inhibitor
		Rpl13a - ribosomal protein l13a
		Ppp2ca - protein phosphatase 2 (formerly 2a), catalytic subunit, alpha isoform
		Cdk5rap3 - cdk5 regulatory subunit associated protein 3
		Smarcb1 - swi/snf related, matrix associated, actin dependent regulator of chromatin, subfamily b, member 1
		Eif4ebp2 - eukaryotic translation initiation factor 4e binding protein 2
		Prkdc - protein kinase, dna activated, catalytic polypeptide
		Hras1 - harvey rat sarcoma virus oncogene 1
		Btg2 - b cell translocation gene 2, anti-proliferative
		Prkar1b - protein kinase, camp dependent regulatory, type i beta
		Prkar2b - protein kinase, camp dependent regulatory, type ii beta
		Prmt2 - protein arginine n-methyltransferase 2
		Bbs7 - bardet-biedl syndrome 7 (human)
		Grm5 - glutamate receptor, metabotropic 5
		Prkar1a - protein kinase, camp dependent regulatory, type i, alpha
		Spon1 - spondin 1, (f-spondin) extracellular matrix protein
		Sptbn4 - spectrin beta, non-erythrocytic 4
		Prmt1 - protein arginine n-methyltransferase 1
		Camk2d - calcium/calmodulin-dependent protein kinase ii, delta
		Rhbdf1 - rhomboid family 1 (drosophila)
		Synpo2 - synaptopodin 2
		Lsm14b - lsm14 homolog b (scd6, s. cerevisiae)
		Papln - papilin, proteoglycan-like sulfated glycoprotein
		Calr - calreticulin
		Oxr1 - oxidation resistance 1
		Phf1 - phd finger protein 1
		Ntrk1 - neurotrophic tyrosine kinase, receptor, type 1
		Mmd - monocyte to macrophage differentiation-associated
		Ros1 - ros1 proto-oncogene
		Sarnp - sap domain containing ribonucleoprotein
		Csnk1e - casein kinase 1, epsilon
		Paip2b - poly(a) binding protein interacting protein 2b
		Mefv - mediterranean fever
		Akap11 - a kinase (prka) anchor protein 11
		Nrxn1 - neurexin i
		Paf1 - paf1, rna polymerase ii associated factor, homolog (s. cerevisiae)
		Pibf1 - progesterone immunomodulatory binding factor 1
		Zfp91 - zinc finger protein 91
		F2r - coagulation factor ii (thrombin) receptor
		Aurkaip1 - aurora kinase a interacting protein 1
		Slc11a2 - solute carrier family 11 (proton-coupled divalent metal ion transporters), member 2
		Ppil4 - peptidylprolyl isomerase (cyclophilin)-like 4
		Otub1 - otu domain, ubiquitin aldehyde binding 1
		Calcr - calcitonin receptor
		Rpl26 - ribosomal protein l26
		Rps3a1 - ribosomal protein s3a1
		Eif3d - eukaryotic translation initiation factor 3, subunit d
		Serpina6 - serine (or cysteine) peptidase inhibitor, clade a, member 6
		Isl1 - isl1 transcription factor, lim/homeodomain
		Lilra5 - leukocyte immunoglobulin-like receptor, subfamily a (with tm domain), member 5
		Nos1 - nitric oxide synthase 1, neuronal
		Zak - sterile alpha motif and leucine zipper containing kinase azk
		Rps7 - ribosomal protein s7
		Eefsec - eukaryotic elongation factor, selenocysteine-trna-specific
		Nog - noggin
		Atg13 - autophagy related 13
		Rras - harvey rat sarcoma oncogene, subgroup r
		Esr2 - estrogen receptor 2 (beta)
		Skp1a - s-phase kinase-associated protein 1a
		Rb1cc1 - rb1-inducible coiled-coil 1
		Paxip1 - pax interacting (with transcription-activation domain) protein 1
		Ccna2 - cyclin a2
		Bbc3 - bcl2 binding component 3
		Ccne1 - cyclin e1
		Rasa1 - ras p21 protein activator 1
		Ccng2 - cyclin g2
		Ngfr - nerve growth factor receptor (tnfr superfamily, member 16)
		Rpl23 - ribosomal protein l23
		Ereg - epiregulin
		Erbb4 - v-erb-a erythroblastic leukemia viral oncogene homolog 4 (avian)
		Cdc14b - cdc14 cell division cycle 14b
		Ins1 - insulin i
		Ins2 - insulin ii
		Arl6ip5 - adp-ribosylation factor-like 6 interacting protein 5
		Gprc5a - g protein-coupled receptor, family c, group 5, member a
		Crebl2 - camp responsive element binding protein-like 2
		Ndfip1 - nedd4 family interacting protein 1
		Pkhd1 - polycystic kidney and hepatic disease 1
		Rplp1 - ribosomal protein, large, p1
		Inhbe - inhibin beta e
		Esr1 - estrogen receptor 1 (alpha)
		Ctnnd1 - catenin (cadherin associated protein), delta 1
		Ctnnb1 - catenin (cadherin associated protein), beta 1
		Cav2 - caveolin 2
		Rxra - retinoid x receptor alpha
		Inha - inhibin alpha
		Zfyve28 - zinc finger, fyve domain containing 28
		Il15 - interleukin 15
		Uqcc - ubiquinol-cytochrome c reductase complex chaperone, cbp3 homolog (yeast)
		Coa3 - cytochrome c oxidase assembly factor 3
		Il13 - interleukin 13
		Serpinb3a - serine (or cysteine) peptidase inhibitor, clade b (ovalbumin), member 3a
		Nfe2l1 - nuclear factor, erythroid derived 2,-like 1
		Cd4 - cd4 antigen
		Il12b - interleukin 12b
		Cd3e - cd3 antigen, epsilon polypeptide
		Tet1 - tet methylcytosine dioxygenase 1
		H2afy - h2a histone family, member y
		Cst13 - cystatin 13
		Nf1 - neurofibromatosis 1
		Eif2s3y - eukaryotic translation initiation factor 2, subunit 3, structural gene y-linked
		Tlr6 - toll-like receptor 6
		Eif2b2 - eukaryotic translation initiation factor 2b, subunit 2 beta
		Ikbkb - inhibitor of kappab kinase beta
		Pi15 - peptidase inhibitor 15
		Khdrbs1 - kh domain containing, rna binding, signal transduction associated 1
		Dhcr24 - 24-dehydrocholesterol reductase
		Dtnbp1 - dystrobrevin binding protein 1
		Bex4 - brain expressed gene 4
		Timp2 - tissue inhibitor of metalloproteinase 2
		Map4k4 - mitogen-activated protein kinase kinase kinase kinase 4
		Ramp3 - receptor (calcitonin) activity modifying protein 3
		Cd80 - cd80 antigen
		Il11 - interleukin 11
		Tm4sf20 - transmembrane 4 l six family member 20
		Ppp1r11 - protein phosphatase 1, regulatory (inhibitor) subunit 11
		Fbxo2 - f-box protein 2
		Bmper - bmp-binding endothelial regulator
		Parp14 - poly (adp-ribose) polymerase family, member 14
		Il10 - interleukin 10
		Mprip - myosin phosphatase rho interacting protein
		Maged1 - melanoma antigen, family d, 1
		Ncl - nucleolin
		Atraid - all-trans retinoic acid induced differentiation factor
		Ccl1 - chemokine (c-c motif) ligand 1
		Hspbp1 - hspa (heat shock 70kda) binding protein, cytoplasmic cochaperone 1
		Eif4g3 - eukaryotic translation initiation factor 4 gamma, 3
		Wdr35 - wd repeat domain 35
		Nap1l2 - nucleosome assembly protein 1-like 2
		Gtpbp4 - gtp binding protein 4
		Flt1 - fms-like tyrosine kinase 1
		Hcrtr1 - hypocretin (orexin) receptor 1
		Rps3 - ribosomal protein s3
		Tnfaip3 - tumor necrosis factor, alpha-induced protein 3
		Ppp1r12a - protein phosphatase 1, regulatory (inhibitor) subunit 12a
		Bcap31 - b cell receptor associated protein 31
		Fgfr3 - fibroblast growth factor receptor 3
		Tfpi - tissue factor pathway inhibitor
		Sh3d19 - sh3 domain protein d19
		Gcn1l1 - gcn1 general control of amino-acid synthesis 1-like 1 (yeast)
		Glg1 - golgi apparatus protein 1
		Cnppd1 - cyclin pas1/pho80 domain containing 1
		Cdkn2c - cyclin-dependent kinase inhibitor 2c (p18, inhibits cdk4)
		Dnajc27 - dnaj (hsp40) homolog, subfamily c, member 27
		Eif2ak4 - eukaryotic translation initiation factor 2 alpha kinase 4
		Fgr - gardner-rasheed feline sarcoma viral (fgr) oncogene homolog
		Tgfa - transforming growth factor alpha
		Ssh1 - slingshot homolog 1 (drosophila)
		Figf - c-fos induced growth factor
		Chek2 - checkpoint kinase 2
		Chfr - checkpoint with forkhead and ring finger domains
		Cx3cl1 - chemokine (c-x3-c motif) ligand 1
		Spdyb - speedy homolog b (xenopus laevis)
		Park2 - parkinson disease (autosomal recessive, juvenile) 2, parkin
		Padi6 - peptidyl arginine deiminase, type vi
		Fkbp1a - fk506 binding protein 1a
		Cartpt - cart prepropeptide
		Gps2 - g protein pathway suppressor 2
		Bccip - brca2 and cdkn1a interacting protein
		Myd88 - myeloid differentiation primary response gene 88
		Sfrp4 - secreted frizzled-related protein 4
		Tiam1 - t cell lymphoma invasion and metastasis 1
		Sema6a - sema domain, transmembrane domain (tm), and cytoplasmic domain, (semaphorin) 6a
		Impact - imprinted and ancient
		Mical1 - microtubule associated monooxygenase, calponin and lim domain containing 1
		Gdf6 - growth differentiation factor 6
		Cdc37 - cell division cycle 37
		Rgs14 - regulator of g-protein signaling 14
		Mvk - mevalonate kinase
		Sema4d - sema domain, immunoglobulin domain (ig), transmembrane domain (tm) and short cytoplasmic domain, (semaphorin) 4d
		Fga - fibrinogen alpha chain
		Fgf1 - fibroblast growth factor 1
		Cdh2 - cadherin 2
		Fgf2 - fibroblast growth factor 2
		Rybp - ring1 and yy1 binding protein
		Eif3c - eukaryotic translation initiation factor 3, subunit c
		Kat7 - k(lysine) acetyltransferase 7
		Gdf5 - growth differentiation factor 5
		Map2k1 - mitogen-activated protein kinase kinase 1
		Pde6h - phosphodiesterase 6h, cgmp-specific, cone, gamma
		Inpp5f - inositol polyphosphate-5-phosphatase f
		Gdnf - glial cell line derived neurotrophic factor
		Dicer1 - dicer 1, ribonuclease type iii
		Tmem59 - transmembrane protein 59
		Fto - fat mass and obesity associated
		Spag9 - sperm associated antigen 9
		Rfwd2 - ring finger and wd repeat domain 2
		Rc3h1 - ring ccch (c3h) domains 1
		Gdf1 - growth differentiation factor 1
		Atp2b4 - atpase, ca++ transporting, plasma membrane 4
		Dok4 - docking protein 4
		Nle1 - notchless homolog 1 (drosophila)
		Pfn2 - profilin 2
		Mapk8ip3 - mitogen-activated protein kinase 8 interacting protein 3
		Apip - apaf1 interacting protein
		Kras - v-ki-ras2 kirsten rat sarcoma viral oncogene homolog
		Fzr1 - fizzy/cell division cycle 20 related 1 (drosophila)
		Eif4a3 - eukaryotic translation initiation factor 4a3
		Ggnbp2 - gametogenetin binding protein 2
		Klhdc10 - kelch domain containing 10
		Shb - src homology 2 domain-containing transforming protein b
		Syap1 - synapse associated protein 1
		Pdgfra - platelet derived growth factor receptor, alpha polypeptide
		Mapk9 - mitogen-activated protein kinase 9
		Cirbp - cold inducible rna binding protein
		Upf3a - upf3 regulator of nonsense transcripts homolog a (yeast)
		Uhmk1 - u2af homology motif (uhm) kinase 1
		Mapk3 - mitogen-activated protein kinase 3
		Mapk1 - mitogen-activated protein kinase 1
		Map4k1 - mitogen-activated protein kinase kinase kinase kinase 1
		Adar - adenosine deaminase, rna-specific
		Gata2 - gata binding protein 2
		Mycbp2 - myc binding protein 2
		Lepre1 - leprecan 1
		Fbxo18 - f-box protein 18
		Chga - chromogranin a
		Pecam1 - platelet/endothelial cell adhesion molecule 1
		Wnk3 - wnk lysine deficient protein kinase 3
		Chek1 - checkpoint kinase 1
		Map2k3 - mitogen-activated protein kinase kinase 3
		Flcn - folliculin
		Gapdh - glyceraldehyde-3-phosphate dehydrogenase
		L1cam - l1 cell adhesion molecule
		Ndufa13 - nadh dehydrogenase (ubiquinone) 1 alpha subcomplex, 13
		Mtch1 - mitochondrial carrier homolog 1 (c. elegans)
		Pink1 - pten induced putative kinase 1
		Cntf - ciliary neurotrophic factor
		Habp4 - hyaluronic acid binding protein 4
		Hint2 - histidine triad nucleotide binding protein 2
		Ophn1 - oligophrenin 1
		Kdm4b - lysine (k)-specific demethylase 4b
		Ripk3 - receptor-interacting serine-threonine kinase 3
		Pafah1b1 - platelet-activating factor acetylhydrolase, isoform 1b, subunit 1
		Ptbp3 - polypyrimidine tract binding protein 3
		Krt17 - keratin 17
		Acer2 - alkaline ceramidase 2
		Bin1 - bridging integrator 1
		Fzd5 - frizzled homolog 5 (drosophila)
		Mastl - microtubule associated serine/threonine kinase-like
		Pak3 - p21 protein (cdc42/rac)-activated kinase 3
		Wibg - within bgcn homolog (drosophila)
		Fzd1 - frizzled homolog 1 (drosophila)
		Fxr1 - fragile x mental retardation gene 1, autosomal homolog
		Pax6 - paired box gene 6
		Pard6a - par-6 (partitioning defective 6,) homolog alpha (c. elegans)
		Ksr1 - kinase suppressor of ras 1
		Ago4 - argonaute risc catalytic subunit 4
		Rps9 - ribosomal protein s9
		Cxcr4 - chemokine (c-x-c motif) receptor 4
		Igbp1 - immunoglobulin (cd79a) binding protein 1
		Dok5 - docking protein 5
		Prkcdbp - protein kinase c, delta binding protein
		Pdcl3 - phosducin-like 3
		Gpc3 - glypican 3
		Mnf1 - mitochondrial nucleoid factor 1
		Nsun3 - nol1/nop2/sun domain family member 3
		Kars - lysyl-trna synthetase
		Sqstm1 - sequestosome 1
		Gpi1 - glucose phosphate isomerase 1
		Nek3 - nima (never in mitosis gene a)-related expressed kinase 3
		Nsun5 - nol1/nop2/sun domain family, member 5
		Sirt2 - sirtuin 2
		Rbm4 - rna binding motif protein 4
		Jun - jun oncogene
		Rasd2 - rasd family, member 2
		Mapre3 - microtubule-associated protein, rp/eb family, member 3
		Pcif1 - pdx1 c-terminal inhibiting factor 1
		Wash - was protein family homolog
		Npsr1 - neuropeptide s receptor 1
		Itgb1 - integrin beta 1 (fibronectin receptor beta)
		Rps6ka4 - ribosomal protein s6 kinase, polypeptide 4
		Stk38 - serine/threonine kinase 38
		Nanos2 - nanos homolog 2 (drosophila)
		Pcsk1n - proprotein convertase subtilisin/kexin type 1 inhibitor
		Tal1 - t cell acute lymphocytic leukemia 1
		Fgf21 - fibroblast growth factor 21
		Gsk3b - glycogen synthase kinase 3 beta
		Oprm1 - opioid receptor, mu 1
		Peli1 - pellino 1
		Rela - v-rel reticuloendotheliosis viral oncogene homolog a (avian)
		Gnai2 - guanine nucleotide binding protein (g protein), alpha inhibiting 2
		Tarbp2 - tar (hiv) rna binding protein 2
		9430020K01Rik - riken cdna 9430020k01 gene
		Gnas - gnas (guanine nucleotide binding protein, alpha stimulating) complex locus
		Iqgap1 - iq motif containing gtpase activating protein 1
		Oprk1 - opioid receptor, kappa 1
		Oprd1 - opioid receptor, delta 1
		Wnt16 - wingless-related mmtv integration site 16
		Rdx - radixin
		Clcf1 - cardiotrophin-like cytokine factor 1
		Rbms3 - rna binding motif, single stranded interacting protein
		Gabarapl2 - gamma-aminobutyric acid (gaba) a receptor-associated protein-like 2
		Zcchc13 - zinc finger, cchc domain containing 13
		Ret - ret proto-oncogene
		Fam129a - family with sequence similarity 129, member a
		Csf1r - colony stimulating factor 1 receptor
		Csf2 - colony stimulating factor 2 (granulocyte-macrophage)
		Rit2 - ras-like without caax 2
		Cops8 - cop9 (constitutive photomorphogenic) homolog, subunit 8 (arabidopsis thaliana)
		Rnf111 - ring finger 111
		Gclc - glutamate-cysteine ligase, catalytic subunit
		Ocln - occludin
		Zfp385a - zinc finger protein 385a
		Ndrg2 - n-myc downstream regulated gene 2
		Aida - axin interactor, dorsalization associated
		Cry2 - cryptochrome 2 (photolyase-like)
		Dbndd2 - dysbindin (dystrobrevin binding protein 1) domain containing 2
		R3hdml - r3h domain containing-like
		Gfra1 - glial cell line derived neurotrophic factor family receptor alpha 1
		Tspyl2 - tspy-like 2
		Ppm1f - protein phosphatase 1f (pp2c domain containing)
		Rnf14 - ring finger protein 14
		Klhl25 - kelch-like 25
		Nol3 - nucleolar protein 3 (apoptosis repressor with card domain)
		Ago2 - argonaute risc catalytic subunit 2
		Kdm5a - lysine (k)-specific demethylase 5a
GO:0043524	negative regulation of neuron apoptotic process	Wfs1 - wolfram syndrome 1 homolog (human)
		Gdf5 - growth differentiation factor 5
		En1 - engrailed 1
		Oxr1 - oxidation resistance 1
		Ntrk1 - neurotrophic tyrosine kinase, receptor, type 1
		Gdnf - glial cell line derived neurotrophic factor
		Agt - angiotensinogen (serpin peptidase inhibitor, clade a, member 8)
		Nes - nestin
		Gpi1 - glucose phosphate isomerase 1
		Hspd1 - heat shock protein 1 (chaperonin)
		Set - set nuclear oncogene
		Fam134b - family with sequence similarity 134, member b
		Jun - jun oncogene
		Kras - v-ki-ras2 kirsten rat sarcoma viral oncogene homolog
		Hsp90ab1 - heat shock protein 90 alpha (cytosolic), class b member 1
		Stxbp1 - syntaxin binding protein 1
		Mt1 - metallothionein 1
		Hsph1 - heat shock 105kda/110kda protein 1
		Il10 - interleukin 10
		F2r - coagulation factor ii (thrombin) receptor
		Nono - non-pou-domain-containing, octamer binding protein
		Six1 - sine oculis-related homeobox 1
		Grin1 - glutamate receptor, ionotropic, nmda1 (zeta 1)
		Sncb - synuclein, beta
		Itsn1 - intersectin 1 (sh3 domain protein 1a)
		Tox3 - tox high mobility group box family member 3
		Clcf1 - cardiotrophin-like cytokine factor 1
		Isl1 - isl1 transcription factor, lim/homeodomain
		Tfap2a - transcription factor ap-2, alpha
		Vegfb - vascular endothelial growth factor b
		Nos1 - nitric oxide synthase 1, neuronal
		Snca - synuclein, alpha
		Bhlhb9 - basic helix-loop-helix domain containing, class b9
		Adam8 - a disintegrin and metallopeptidase domain 8
		Pink1 - pten induced putative kinase 1
		Lgmn - legumain
		Cntf - ciliary neurotrophic factor
		Cx3cl1 - chemokine (c-x3-c motif) ligand 1
		Gabrb2 - gamma-aminobutyric acid (gaba) a receptor, subunit beta 2
		Alkbh1 - alkb, alkylation repair homolog 1 (e. coli)
		Park2 - parkinson disease (autosomal recessive, juvenile) 2, parkin
		Adora2a - adenosine a2a receptor
		Nrbp2 - nuclear receptor binding protein 2
		Gclm - glutamate-cysteine ligase, modifier subunit
		Gclc - glutamate-cysteine ligase, catalytic subunit
		Fgf20 - fibroblast growth factor 20
		Ngfr - nerve growth factor receptor (tnfr superfamily, member 16)
		Grm7 - glutamate receptor, metabotropic 7
		Ppt1 - palmitoyl-protein thioesterase 1
		Park7 - parkinson disease (autosomal recessive, early onset) 7
		Mef2c - myocyte enhancer factor 2c
		Msh2 - muts homolog 2 (e. coli)
		Nr4a2 - nuclear receptor subfamily 4, group a, member 2
		Hras1 - harvey rat sarcoma virus oncogene 1
		Btg2 - b cell translocation gene 2, anti-proliferative
GO:1901698	response to nitrogen compound	Ldoc1 - leucine zipper, down-regulated in cancer 1
		Mat2a - methionine adenosyltransferase ii, alpha
		Drd5 - dopamine receptor d5
		Drd3 - dopamine receptor d3
		Vcp - valosin containing protein
		Drd2 - dopamine receptor d2
		Pkm - pyruvate kinase, muscle
		Atp2b4 - atpase, ca++ transporting, plasma membrane 4
		Carm1 - coactivator-associated arginine methyltransferase 1
		Drd1a - dopamine receptor d1a
		Rtfdc1 - replication termination factor 2 domain containing 1
		Slc9a1 - solute carrier family 9 (sodium/hydrogen exchanger), member 1
		Pde3a - phosphodiesterase 3a, cgmp inhibited
		Slc6a3 - solute carrier family 6 (neurotransmitter transporter, dopamine), member 3
		Apoc3 - apolipoprotein c-iii
		Sesn3 - sestrin 3
		Ppp2r2a - protein phosphatase 2 (formerly 2a), regulatory subunit b (pr 52), alpha isoform
		Pcsk9 - proprotein convertase subtilisin/kexin type 9
		Prkcd - protein kinase c, delta
		Lars - leucyl-trna synthetase
		Ankzf1 - ankyrin repeat and zinc finger domain containing 1
		Sh3bp4 - sh3-domain binding protein 4
		App - amyloid beta (a4) precursor protein
		Pten - phosphatase and tensin homolog
		Prkcz - protein kinase c, zeta
		Gcgr - glucagon receptor
		Acvr1c - activin a receptor, type ic
		Epm2aip1 - epm2a (laforin) interacting protein 1
		Slc2a4 - solute carrier family 2 (facilitated glucose transporter), member 4
		Chuk - conserved helix-loop-helix ubiquitous kinase
		Chrna7 - cholinergic receptor, nicotinic, alpha polypeptide 7
		Syap1 - synapse associated protein 1
		Pdgfra - platelet derived growth factor receptor, alpha polypeptide
		Fis1 - fission 1 (mitochondrial outer membrane) homolog (yeast)
		Adipoq - adiponectin, c1q and collagen domain containing
		Mapk3 - mitogen-activated protein kinase 3
		Cacna2d1 - calcium channel, voltage-dependent, alpha2/delta subunit 1
		Kynu - kynureninase (l-kynurenine hydrolase)
		Glra2 - glycine receptor, alpha 2 subunit
		Dbh - dopamine beta hydroxylase
		Actb - actin, beta
		Mapk1 - mitogen-activated protein kinase 1
		Six1 - sine oculis-related homeobox 1
		Nod2 - nucleotide-binding oligomerization domain containing 2
		Dntt - deoxynucleotidyltransferase, terminal
		Pdxp - pyridoxal (pyridoxine, vitamin b6) phosphatase
		Pik3r2 - phosphatidylinositol 3-kinase, regulatory subunit, polypeptide 2 (p85 beta)
		Calcr - calcitonin receptor
		Stat5a - signal transducer and activator of transcription 5a
		Fbxo6 - f-box protein 6
		Slc6a4 - solute carrier family 6 (neurotransmitter transporter, serotonin), member 4
		Gapdh - glyceraldehyde-3-phosphate dehydrogenase
		Zbtb7b - zinc finger and btb domain containing 7b
		Slc8a3 - solute carrier family 8 (sodium/calcium exchanger), member 3
		Atp2a2 - atpase, ca++ transporting, cardiac muscle, slow twitch 2
		Hdac2 - histone deacetylase 2
		Pxn - paxillin
		Rab12 - rab12, member ras oncogene family
		Adcy8 - adenylate cyclase 8
		Nos1 - nitric oxide synthase 1, neuronal
		Col4a1 - collagen, type iv, alpha 1
		Gabrg2 - gamma-aminobutyric acid (gaba) a receptor, subunit gamma 2
		Adcy6 - adenylate cyclase 6
		Dlg4 - discs, large homolog 4 (drosophila)
		Gabrb1 - gamma-aminobutyric acid (gaba) a receptor, subunit beta 1
		Gabrb2 - gamma-aminobutyric acid (gaba) a receptor, subunit beta 2
		Gabra1 - gamma-aminobutyric acid (gaba) a receptor, subunit alpha 1
		Pde1b - phosphodiesterase 1b, ca2+-calmodulin dependent
		Adora2b - adenosine a2b receptor
		Kcnq3 - potassium voltage-gated channel, subfamily q, member 3
		Adora2a - adenosine a2a receptor
		Src - rous sarcoma oncogene
		Tusc5 - tumor suppressor candidate 5
		Aup1 - ancient ubiquitous protein 1
		Ifnb1 - interferon beta 1, fibroblast
		Ngfr - nerve growth factor receptor (tnfr superfamily, member 16)
		Rpl23 - ribosomal protein l23
		Nr1h4 - nuclear receptor subfamily 1, group h, member 4
		Aldob - aldolase b, fructose-bisphosphate
		Hnrnpd - heterogeneous nuclear ribonucleoprotein d
		Erlec1 - endoplasmic reticulum lectin 1
		Man1b1 - mannosidase, alpha, class 1b, member 1
		Ifna11 - interferon alpha 11
		Amfr - autocrine motility factor receptor
		Tlr9 - toll-like receptor 9
		Shc1 - src homology 2 domain-containing transforming protein c1
		Nfkb1 - nuclear factor of kappa light polypeptide gene enhancer in b cells 1, p105
		Rragd - ras-related gtp binding d
		Shmt1 - serine hydroxymethyltransferase 1 (soluble)
		Cib2 - calcium and integrin binding family member 2
		Ctnnb1 - catenin (cadherin associated protein), beta 1
		Usf1 - upstream transcription factor 1
		Lrrk2 - leucine-rich repeat kinase 2
		Hdac5 - histone deacetylase 5
		Wfs1 - wolfram syndrome 1 homolog (human)
		Grb10 - growth factor receptor bound protein 10
		Tlr3 - toll-like receptor 3
		Insig1 - insulin induced gene 1
		Pparg - peroxisome proliferator activated receptor gamma
		Kcnc2 - potassium voltage gated channel, shaw-related subfamily, member 2
		Gpi1 - glucose phosphate isomerase 1
		Spidr - scaffolding protein involved i dna repair
		Rab15 - rab15, member ras oncogene family
		Serpina1d - serine (or cysteine) peptidase inhibitor, clade a, member 1d
		Sirt2 - sirtuin 2
		Tlr6 - toll-like receptor 6
		Eif2b2 - eukaryotic translation initiation factor 2b, subunit 2 beta
		Ikbkb - inhibitor of kappab kinase beta
		Akt1 - thymoma viral proto-oncogene 1
		Eif2b5 - eukaryotic translation initiation factor 2b, subunit 5 epsilon
		Jun - jun oncogene
		Rangap1 - ran gtpase activating protein 1
		Atp1a3 - atpase, na+/k+ transporting, alpha 3 polypeptide
		Jund - jun proto-oncogene related gene d
		Cela2a - chymotrypsin-like elastase family, member 2a
		Aoc1 - amine oxidase, copper-containing 1
		Ramp3 - receptor (calcitonin) activity modifying protein 3
		Nrros - negative regulator of reactive oxygen species
		Egln1 - egl nine homolog 1 (c. elegans)
		Hsp90b1 - heat shock protein 90, beta (grp94), member 1
		Cd68 - cd68 antigen
		Fbxo2 - f-box protein 2
		Xbp1 - x-box binding protein 1
		Gprc6a - g protein-coupled receptor, family c, group 6, member a
		Fbxo44 - f-box protein 44
		Itgb1 - integrin beta 1 (fibronectin receptor beta)
		Hspa5 - heat shock protein 5
		Tacr3 - tachykinin receptor 3
		5430416O09Rik - riken cdna 5430416o09 gene
		Gsk3b - glycogen synthase kinase 3 beta
		Ncam1 - neural cell adhesion molecule 1
		Peli1 - pellino 1
		Grin1 - glutamate receptor, ionotropic, nmda1 (zeta 1)
		Rela - v-rel reticuloendotheliosis viral oncogene homolog a (avian)
		Sel1l2 - sel-1 suppressor of lin-12-like 2 (c. elegans)
		Gnas - gnas (guanine nucleotide binding protein, alpha stimulating) complex locus
		Vgf - vgf nerve growth factor inducible
		Gnao1 - guanine nucleotide binding protein, alpha o
		Grin2b - glutamate receptor, ionotropic, nmda2b (epsilon 2)
		Oprk1 - opioid receptor, kappa 1
		Dmtn - dematin actin binding protein
		Tnfaip3 - tumor necrosis factor, alpha-induced protein 3
		Prnp - prion protein
		Dnajb12 - dnaj (hsp40) homolog, subfamily b, member 12
		Usp19 - ubiquitin specific peptidase 19
		Riok3 - rio kinase 3
		Brca1 - breast cancer 1
		Ednra - endothelin receptor type a
		Ogt - o-linked n-acetylglucosamine (glcnac) transferase (udp-n-acetylglucosamine:polypeptide-n-acetylglucosaminyl transferase)
		Cdo1 - cysteine dioxygenase 1, cytosolic
		Ssh1 - slingshot homolog 1 (drosophila)
		Abat - 4-aminobutyrate aminotransferase
		Scly - selenocysteine lyase
		P2rx2 - purinergic receptor p2x, ligand-gated ion channel, 2
		Lgmn - legumain
		Dnajc10 - dnaj (hsp40) homolog, subfamily c, member 10
		Park2 - parkinson disease (autosomal recessive, juvenile) 2, parkin
		Trpm2 - transient receptor potential cation channel, subfamily m, member 2
		Irak3 - interleukin-1 receptor-associated kinase 3
		Fkbp1a - fk506 binding protein 1a
		Blm - bloom syndrome, recq helicase-like
		Myd88 - myeloid differentiation primary response gene 88
		Glra3 - glycine receptor, alpha 3 subunit
		Cry2 - cryptochrome 2 (photolyase-like)
		Mef2c - myocyte enhancer factor 2c
		Impact - imprinted and ancient
		Atrx - alpha thalassemia/mental retardation syndrome x-linked homolog (human)
		Nr4a2 - nuclear receptor subfamily 4, group a, member 2
		Gja1 - gap junction protein, alpha 1
		Lphn3 - latrophilin 3
		Prkdc - protein kinase, dna activated, catalytic polypeptide
		H2afz - h2a histone family, member z
		Hprt - hypoxanthine guanine phosphoribosyl transferase
		Slc18a2 - solute carrier family 18 (vesicular monoamine), member 2
		Aplp1 - amyloid beta (a4) precursor-like protein 1
		Erlin1 - er lipid raft associated 1
		Grm5 - glutamate receptor, metabotropic 5
		Ywhag - tyrosine 3-monooxygenase/tryptophan 5-monooxygenase activation protein, gamma polypeptide
		Kat7 - k(lysine) acetyltransferase 7
GO:0051246	regulation of protein metabolic process	Pzp - pregnancy zone protein
		Cyp51 - cytochrome p450, family 51
		Abca2 - atp-binding cassette, sub-family a (abc1), member 2
		Ist1 - increased sodium tolerance 1 homolog (yeast)
		Supt6 - suppressor of ty 6
		Pip5kl1 - phosphatidylinositol-4-phosphate 5-kinase-like 1
		Abl2 - v-abl abelson murine leukemia viral oncogene 2 (arg, abelson-related gene)
		Vcp - valosin containing protein
		Marco - macrophage receptor with collagenous structure
		Coro1c - coronin, actin binding protein 1c
		Pcsk9 - proprotein convertase subtilisin/kexin type 9
		Eif4g1 - eukaryotic translation initiation factor 4, gamma 1
		Pten - phosphatase and tensin homolog
		Dab2 - disabled 2, mitogen-responsive phosphoprotein
		Acvr1c - activin a receptor, type ic
		Upf3b - upf3 regulator of nonsense transcripts homolog b (yeast)
		Chrna7 - cholinergic receptor, nicotinic, alpha polypeptide 7
		Secisbp2 - secis binding protein 2
		Pycard - pyd and card domain containing
		Dcc - deleted in colorectal carcinoma
		Aurka - aurora kinase a
		Fbxo22 - f-box protein 22
		Slk - ste20-like kinase
		Gnl3l - guanine nucleotide binding protein-like 3 (nucleolar)-like
		Adipoq - adiponectin, c1q and collagen domain containing
		Psme1 - proteasome (prosome, macropain) activator subunit 1 (pa28 alpha)
		Actb - actin, beta
		Eif4enif1 - eukaryotic translation initiation factor 4e nuclear import factor 1
		Nod2 - nucleotide-binding oligomerization domain containing 2
		Psap - prosaposin
		Hap1 - huntingtin-associated protein 1
		Acvr2a - activin receptor iia
		Tnfrsf13c - tumor necrosis factor receptor superfamily, member 13c
		Psma3 - proteasome (prosome, macropain) subunit, alpha type 3
		Stat5a - signal transducer and activator of transcription 5a
		Matr3 - matrin 3
		Zbtb7b - zinc finger and btb domain containing 7b
		Ctcf - ccctc-binding factor
		Hdac2 - histone deacetylase 2
		Hdac3 - histone deacetylase 3
		Qk - quaking
		March7 - membrane-associated ring finger (c3hc4) 7
		Ptpn6 - protein tyrosine phosphatase, non-receptor type 6
		Rap2c - rap2c, member of ras oncogene family
		Pxn - paxillin
		Adcy8 - adenylate cyclase 8
		Pawr - prkc, apoptosis, wt1, regulator
		Adam8 - a disintegrin and metallopeptidase domain 8
		Rab1 - rab1, member ras oncogene family
		Ctbp1 - c-terminal binding protein 1
		Ptx3 - pentraxin related gene
		Il33 - interleukin 33
		Hax1 - hcls1 associated x-1
		Cnot6 - ccr4-not transcription complex, subunit 6
		Crebrf - creb3 regulatory factor
		Adora2a - adenosine a2a receptor
		Alad - aminolevulinate, delta-, dehydratase
		Src - rous sarcoma oncogene
		Spred1 - sprouty protein with evh-1 domain 1, related sequence
		Foxj1 - forkhead box j1
		Sirpa - signal-regulatory protein alpha
		Park7 - parkinson disease (autosomal recessive, early onset) 7
		Ephb1 - eph receptor b1
		Ulk4 - unc-51-like kinase 4
		Erlec1 - endoplasmic reticulum lectin 1
		Apc2 - adenomatosis polyposis coli 2
		Smad7 - smad family member 7
		Ptpn1 - protein tyrosine phosphatase, non-receptor type 1
		Lyn - yamaguchi sarcoma viral (v-yes-1) oncogene homolog
		Ptpn5 - protein tyrosine phosphatase, non-receptor type 5
		Spn - sialophorin
		Agrn - agrin
		Lrrk2 - leucine-rich repeat kinase 2
		Spint1 - serine protease inhibitor, kunitz type 1
		Magi3 - membrane associated guanylate kinase, ww and pdz domain containing 3
		Hdac6 - histone deacetylase 6
		Ogfod1 - 2-oxoglutarate and iron-dependent oxygenase domain containing 1
		Wfs1 - wolfram syndrome 1 homolog (human)
		Cul4a - cullin 4a
		Rps2 - ribosomal protein s2
		Cysltr2 - cysteinyl leukotriene receptor 2
		Kng2 - kininogen 2
		Pbld1 - phenazine biosynthesis-like protein domain containing 1
		Lipg - lipase, endothelial
		Agtr1a - angiotensin ii receptor, type 1a
		Agt - angiotensinogen (serpin peptidase inhibitor, clade a, member 8)
		Tiprl - tip41, tor signalling pathway regulator-like (s. cerevisiae)
		Cdk5rap1 - cdk5 regulatory subunit associated protein 1
		Ccdc88c - coiled-coil domain containing 88c
		Wnt3a - wingless-related mmtv integration site 3a
		Akt1 - thymoma viral proto-oncogene 1
		Rnf180 - ring finger protein 180
		Serpinb11 - serine (or cysteine) peptidase inhibitor, clade b (ovalbumin), member 11
		Dusp26 - dual specificity phosphatase 26 (putative)
		Rab3gap1 - rab3 gtpase activating protein subunit 1
		Dbndd1 - dysbindin (dystrobrevin binding protein 1) domain containing 1
		BC021891 - cdna sequence bc021891
		Akap1 - a kinase (prka) anchor protein 1
		Mta1 - metastasis associated 1
		Xbp1 - x-box binding protein 1
		Otud6b - otu domain containing 6b
		Hspa5 - heat shock protein 5
		Alk - anaplastic lymphoma kinase
		Rpl11 - ribosomal protein l11
		Glyr1 - glyoxylate reductase 1 homolog (arabidopsis)
		Rac1 - ras-related c3 botulinum substrate 1
		Malsu1 - mitochondrial assembly of ribosomal large subunit 1
		Snx33 - sorting nexin 33
		Wap - whey acidic protein
		Wfdc3 - wap four-disulfide core domain 3
		Grin1 - glutamate receptor, ionotropic, nmda1 (zeta 1)
		4632428N05Rik - riken cdna 4632428n05 gene
		Grin2b - glutamate receptor, ionotropic, nmda2b (epsilon 2)
		Ambp - alpha 1 microglobulin/bikunin
		Lat - linker for activation of t cells
		Trip12 - thyroid hormone receptor interactor 12
		Ywhaz - tyrosine 3-monooxygenase/tryptophan 5-monooxygenase activation protein, zeta polypeptide
		Eid1 - ep300 interacting inhibitor of differentiation 1
		Ints1 - integrator complex subunit 1
		Spink2 - serine peptidase inhibitor, kazal type 2
		Ppp2r3a - protein phosphatase 2, regulatory subunit b'', alpha
		Pmaip1 - phorbol-12-myristate-13-acetate-induced protein 1
		Dnajc10 - dnaj (hsp40) homolog, subfamily c, member 10
		Alkbh1 - alkb, alkylation repair homolog 1 (e. coli)
		Irak3 - interleukin-1 receptor-associated kinase 3
		Gstp1 - glutathione s-transferase, pi 1
		Apc - adenomatosis polyposis coli
		Rab3gap2 - rab3 gtpase activating protein subunit 2
		Apbb1 - amyloid beta (a4) precursor protein-binding, family b, member 1
		Nub1 - negative regulator of ubiquitin-like proteins 1
		Serpina9 - serine (or cysteine) peptidase inhibitor, clade a (alpha-1 antiproteinase, antitrypsin), member 9
		Atrx - alpha thalassemia/mental retardation syndrome x-linked homolog (human)
		Chordc1 - cysteine and histidine-rich domain (chord)-containing, zinc-binding protein 1
		Lef1 - lymphoid enhancer binding factor 1
		Vps28 - vacuolar protein sorting 28 (yeast)
		Apoa1 - apolipoprotein a-i
		Aplp1 - amyloid beta (a4) precursor-like protein 1
		Ywhae - tyrosine 3-monooxygenase/tryptophan 5-monooxygenase activation protein, epsilon polypeptide
		Ube2k - ubiquitin-conjugating enzyme e2k
		Rasgrp1 - ras guanyl releasing protein 1
		Araf - v-raf murine sarcoma 3611 viral oncogene homolog
		Tnrc6a - trinucleotide repeat containing 6a
		Areg - amphiregulin
		Hspa8 - heat shock protein 8
		Drd5 - dopamine receptor d5
		Trim44 - tripartite motif-containing 44
		Stk25 - serine/threonine kinase 25 (yeast)
		Serpina7 - serine (or cysteine) peptidase inhibitor, clade a (alpha-1 antiproteinase, antitrypsin), member 7
		Wac - ww domain containing adaptor with coiled-coil
		Samsn1 - sam domain, sh3 domain and nuclear localization signals, 1
		Drd2 - dopamine receptor d2
		Drd1a - dopamine receptor d1a
		Hspd1 - heat shock protein 1 (chaperonin)
		Prkacb - protein kinase, camp dependent, catalytic, beta
		Apod - apolipoprotein d
		Spock3 - sparc/osteonectin, cwcv and kazal-like domains proteoglycan 3
		Hsp90aa1 - heat shock protein 90, alpha (cytosolic), class a member 1
		Rpl10 - ribosomal protein l10
		Prkcd - protein kinase c, delta
		Nr2f2 - nuclear receptor subfamily 2, group f, member 2
		Usp14 - ubiquitin specific peptidase 14
		Hsp90ab1 - heat shock protein 90 alpha (cytosolic), class b member 1
		App - amyloid beta (a4) precursor protein
		Huwe1 - hect, uba and wwe domain containing 1
		Uchl1 - ubiquitin carboxy-terminal hydrolase l1
		Prkcz - protein kinase c, zeta
		Caap1 - caspase activity and apoptosis inhibitor 1
		Pkia - protein kinase inhibitor, alpha
		Hsph1 - heat shock 105kda/110kda protein 1
		Ucn - urocortin
		Map1a - microtubule-associated protein 1 a
		Sumo1 - smt3 suppressor of mif two 3 homolog 1 (yeast)
		Htr2c - 5-hydroxytryptamine (serotonin) receptor 2c
		Fis1 - fission 1 (mitochondrial outer membrane) homolog (yeast)
		Ube2i - ubiquitin-conjugating enzyme e2i
		Pias4 - protein inhibitor of activated stat 4
		Oaz3 - ornithine decarboxylase antizyme 3
		Mapt - microtubule-associated protein tau
		Ddx39b - dead (asp-glu-ala-asp) box polypeptide 39b
		Gpd1l - glycerol-3-phosphate dehydrogenase 1-like
		Ppp2r5b - protein phosphatase 2, regulatory subunit b (b56), beta isoform
		Mapk15 - mitogen-activated protein kinase 15
		Pik3r2 - phosphatidylinositol 3-kinase, regulatory subunit, polypeptide 2 (p85 beta)
		Ghrl - ghrelin
		Necab2 - n-terminal ef-hand calcium binding protein 2
		Celsr3 - cadherin, egf lag seven-pass g-type receptor 3 (flamingo homolog, drosophila)
		Xpo1 - exportin 1, crm1 homolog (yeast)
		Tppp - tubulin polymerization promoting protein
		Adrbk2 - adrenergic receptor kinase, beta 2
		Arnt - aryl hydrocarbon receptor nuclear translocator
		Ivns1abp - influenza virus ns1a binding protein
		Slc8a3 - solute carrier family 8 (sodium/calcium exchanger), member 3
		Vegfb - vascular endothelial growth factor b
		Plk1 - polo-like kinase 1
		Isg15 - isg15 ubiquitin-like modifier
		Dlg4 - discs, large homolog 4 (drosophila)
		Ndrg4 - n-myc downstream regulated gene 4
		Bod1l - biorientation of chromosomes in cell division 1-like
		Paip2 - polyadenylate-binding protein-interacting protein 2
		Cadm4 - cell adhesion molecule 4
		Ifnb1 - interferon beta 1, fibroblast
		Ppp2r4 - protein phosphatase 2a, regulatory subunit b (pr 53)
		Ifngr1 - interferon gamma receptor 1
		Samd4 - sterile alpha motif domain containing 4
		Plcl2 - phospholipase c-like 2
		Pkig - protein kinase inhibitor, gamma
		Ifnar1 - interferon (alpha and beta) receptor 1
		Hnrnpd - heterogeneous nuclear ribonucleoprotein d
		Axin2 - axin2
		Avp - arginine vasopressin
		Ifna11 - interferon alpha 11
		Tlr9 - toll-like receptor 9
		Shc1 - src homology 2 domain-containing transforming protein c1
		Mstn - myostatin
		Serpinb2 - serine (or cysteine) peptidase inhibitor, clade b, member 2
		Shmt1 - serine hydroxymethyltransferase 1 (soluble)
		Vps11 - vacuolar protein sorting 11 (yeast)
		Ppp1r16a - protein phosphatase 1, regulatory (inhibitor) subunit 16a
		Sh3gl2 - sh3-domain grb2-like 2
		Atpif1 - atpase inhibitory factor 1
		Igf2 - insulin-like growth factor 2
		Atp6v0c - atpase, h+ transporting, lysosomal v0 subunit c
		Pja2 - praja 2, ring-h2 motif containing
		Tlr3 - toll-like receptor 3
		Atp6ap1 - atpase, h+ transporting, lysosomal accessory protein 1
		Serpini2 - serine (or cysteine) peptidase inhibitor, clade i, member 2
		Ppef2 - protein phosphatase, ef hand calcium-binding domain 2
		Pparg - peroxisome proliferator activated receptor gamma
		Phb2 - prohibitin 2
		Ywhab - tyrosine 3-monooxygenase/tryptophan 5-monooxygenase activation protein, beta polypeptide
		Serpina1d - serine (or cysteine) peptidase inhibitor, clade a, member 1d
		Serpine2 - serine (or cysteine) peptidase inhibitor, clade e, member 2
		Eif2b5 - eukaryotic translation initiation factor 2b, subunit 5 epsilon
		Usp13 - ubiquitin specific peptidase 13 (isopeptidase t-3)
		Traf3 - tnf receptor-associated factor 3
		Spink3 - serine peptidase inhibitor, kazal type 3
		Traf1 - tnf receptor-associated factor 1
		Ctsa - cathepsin a
		Hsp90b1 - heat shock protein 90, beta (grp94), member 1
		Serpinb8 - serine (or cysteine) peptidase inhibitor, clade b, member 8
		Slc2a10 - solute carrier family 2 (facilitated glucose transporter), member 10
		Cnot10 - ccr4-not transcription complex, subunit 10
		Adam33 - a disintegrin and metallopeptidase domain 33
		Muc20 - mucin 20
		Tpd52l1 - tumor protein d52-like 1
		Bdkrb2 - bradykinin receptor, beta 2
		Por - p450 (cytochrome) oxidoreductase
		Sox2 - sry-box containing gene 2
		Ltn1 - listerin e3 ubiquitin protein ligase 1
		Mov10 - moloney leukemia virus 10
		Lime1 - lck interacting transmembrane adaptor 1
		Snx3 - sorting nexin 3
		Dmtn - dematin actin binding protein
		Hnrnpl - heterogeneous nuclear ribonucleoprotein l
		Trap1 - tnf receptor-associated protein 1
		Prnp - prion protein
		Akap8l - a kinase (prka) anchor protein 8-like
		Usp19 - ubiquitin specific peptidase 19
		Brca1 - breast cancer 1
		Edn3 - endothelin 3
		Ednra - endothelin receptor type a
		Ogt - o-linked n-acetylglucosamine (glcnac) transferase (udp-n-acetylglucosamine:polypeptide-n-acetylglucosaminyl transferase)
		Snca - synuclein, alpha
		Eed - embryonic ectoderm development
		Cd46 - cd46 antigen, complement regulatory protein
		Cyld - cylindromatosis (turban tumor syndrome)
		Eef2 - eukaryotic translation elongation factor 2
		Bmpr2 - bone morphogenetic protein receptor, type ii (serine/threonine kinase)
		Mdm4 - transformed mouse 3t3 cell double minute 4
		Lgmn - legumain
		Klhl31 - kelch-like 31
		Ankrd6 - ankyrin repeat domain 6
		Psmd3 - proteasome (prosome, macropain) 26s subunit, non-atpase, 3
		Zmynd11 - zinc finger, mynd domain containing 11
		Bmp2 - bone morphogenetic protein 2
		Ect2 - ect2 oncogene
		Bmp15 - bone morphogenetic protein 15
		Slco3a1 - solute carrier organic anion transporter family, member 3a1
		Blm - bloom syndrome, recq helicase-like
		Prelid1 - preli domain containing 1
		Fgf20 - fibroblast growth factor 20
		Ptpn3 - protein tyrosine phosphatase, non-receptor type 3
		Pik3r5 - phosphoinositide-3-kinase, regulatory subunit 5, p101
		Ltbp4 - latent transforming growth factor beta binding protein 4
		Tsg101 - tumor susceptibility gene 101
		Sh3rf2 - sh3 domain containing ring finger 2
		Slpi - secretory leukocyte peptidase inhibitor
		Rpl13a - ribosomal protein l13a
		Ppp2ca - protein phosphatase 2 (formerly 2a), catalytic subunit, alpha isoform
		Cdk5rap3 - cdk5 regulatory subunit associated protein 3
		Smarcb1 - swi/snf related, matrix associated, actin dependent regulator of chromatin, subfamily b, member 1
		Eif4ebp2 - eukaryotic translation initiation factor 4e binding protein 2
		Prkdc - protein kinase, dna activated, catalytic polypeptide
		Hras1 - harvey rat sarcoma virus oncogene 1
		Btg2 - b cell translocation gene 2, anti-proliferative
		Prkar1b - protein kinase, camp dependent regulatory, type i beta
		Prkar2b - protein kinase, camp dependent regulatory, type ii beta
		Prmt2 - protein arginine n-methyltransferase 2
		Bbs7 - bardet-biedl syndrome 7 (human)
		Grm5 - glutamate receptor, metabotropic 5
		Prkar1a - protein kinase, camp dependent regulatory, type i, alpha
		Spon1 - spondin 1, (f-spondin) extracellular matrix protein
		Sptbn4 - spectrin beta, non-erythrocytic 4
		Prmt1 - protein arginine n-methyltransferase 1
		Camk2d - calcium/calmodulin-dependent protein kinase ii, delta
		Rhbdf1 - rhomboid family 1 (drosophila)
		Synpo2 - synaptopodin 2
		Lsm14b - lsm14 homolog b (scd6, s. cerevisiae)
		Papln - papilin, proteoglycan-like sulfated glycoprotein
		Calr - calreticulin
		Oxr1 - oxidation resistance 1
		Phf1 - phd finger protein 1
		Ntrk1 - neurotrophic tyrosine kinase, receptor, type 1
		Mmd - monocyte to macrophage differentiation-associated
		Ros1 - ros1 proto-oncogene
		Sarnp - sap domain containing ribonucleoprotein
		Csnk1e - casein kinase 1, epsilon
		Paip2b - poly(a) binding protein interacting protein 2b
		Mefv - mediterranean fever
		Akap11 - a kinase (prka) anchor protein 11
		Nrxn1 - neurexin i
		Paf1 - paf1, rna polymerase ii associated factor, homolog (s. cerevisiae)
		Pibf1 - progesterone immunomodulatory binding factor 1
		Nsf - n-ethylmaleimide sensitive fusion protein
		Zfp91 - zinc finger protein 91
		F2r - coagulation factor ii (thrombin) receptor
		Aurkaip1 - aurora kinase a interacting protein 1
		Slc11a2 - solute carrier family 11 (proton-coupled divalent metal ion transporters), member 2
		Ppil4 - peptidylprolyl isomerase (cyclophilin)-like 4
		Otub1 - otu domain, ubiquitin aldehyde binding 1
		Calcr - calcitonin receptor
		Rpl26 - ribosomal protein l26
		Rps3a1 - ribosomal protein s3a1
		Eif3d - eukaryotic translation initiation factor 3, subunit d
		Serpina6 - serine (or cysteine) peptidase inhibitor, clade a, member 6
		Isl1 - isl1 transcription factor, lim/homeodomain
		Rps6ka2 - ribosomal protein s6 kinase, polypeptide 2
		Tcf7l2 - transcription factor 7 like 2, t cell specific, hmg box
		Lilra5 - leukocyte immunoglobulin-like receptor, subfamily a (with tm domain), member 5
		Nos1 - nitric oxide synthase 1, neuronal
		Zak - sterile alpha motif and leucine zipper containing kinase azk
		Rps7 - ribosomal protein s7
		Eefsec - eukaryotic elongation factor, selenocysteine-trna-specific
		Nog - noggin
		Atg13 - autophagy related 13
		Rras - harvey rat sarcoma oncogene, subgroup r
		Skp1a - s-phase kinase-associated protein 1a
		Esr2 - estrogen receptor 2 (beta)
		Acot8 - acyl-coa thioesterase 8
		Rb1cc1 - rb1-inducible coiled-coil 1
		Paxip1 - pax interacting (with transcription-activation domain) protein 1
		Ccna2 - cyclin a2
		Bbc3 - bcl2 binding component 3
		Ccne1 - cyclin e1
		Rasa1 - ras p21 protein activator 1
		Ccng2 - cyclin g2
		Ngfr - nerve growth factor receptor (tnfr superfamily, member 16)
		Rpl23 - ribosomal protein l23
		Ereg - epiregulin
		Erbb4 - v-erb-a erythroblastic leukemia viral oncogene homolog 4 (avian)
		Cdc14b - cdc14 cell division cycle 14b
		Ins1 - insulin i
		Ins2 - insulin ii
		Arl6ip5 - adp-ribosylation factor-like 6 interacting protein 5
		Gprc5a - g protein-coupled receptor, family c, group 5, member a
		Crebl2 - camp responsive element binding protein-like 2
		Ndfip1 - nedd4 family interacting protein 1
		Pkhd1 - polycystic kidney and hepatic disease 1
		Rplp1 - ribosomal protein, large, p1
		Inhbe - inhibin beta e
		Esr1 - estrogen receptor 1 (alpha)
		Nfkb1 - nuclear factor of kappa light polypeptide gene enhancer in b cells 1, p105
		Ctnnd1 - catenin (cadherin associated protein), delta 1
		Ctnnb1 - catenin (cadherin associated protein), beta 1
		Cav2 - caveolin 2
		Necab1 - n-terminal ef-hand calcium binding protein 1
		Rxra - retinoid x receptor alpha
		Inha - inhibin alpha
		Zfyve28 - zinc finger, fyve domain containing 28
		Il15 - interleukin 15
		Uqcc - ubiquinol-cytochrome c reductase complex chaperone, cbp3 homolog (yeast)
		Coa3 - cytochrome c oxidase assembly factor 3
		Il13 - interleukin 13
		Serpinb3a - serine (or cysteine) peptidase inhibitor, clade b (ovalbumin), member 3a
		Nfe2l1 - nuclear factor, erythroid derived 2,-like 1
		Cd4 - cd4 antigen
		Il12b - interleukin 12b
		Tet1 - tet methylcytosine dioxygenase 1
		Cd3e - cd3 antigen, epsilon polypeptide
		H2afy - h2a histone family, member y
		Cst13 - cystatin 13
		Nf1 - neurofibromatosis 1
		Prg4 - proteoglycan 4 (megakaryocyte stimulating factor, articular superficial zone protein)
		Eif2s3y - eukaryotic translation initiation factor 2, subunit 3, structural gene y-linked
		Tlr6 - toll-like receptor 6
		Nedd4 - neural precursor cell expressed, developmentally down-regulated 4
		Eif2b2 - eukaryotic translation initiation factor 2b, subunit 2 beta
		Ikbkb - inhibitor of kappab kinase beta
		Pi15 - peptidase inhibitor 15
		Khdrbs1 - kh domain containing, rna binding, signal transduction associated 1
		Dhcr24 - 24-dehydrocholesterol reductase
		Bex4 - brain expressed gene 4
		Dtnbp1 - dystrobrevin binding protein 1
		Timp2 - tissue inhibitor of metalloproteinase 2
		Nedd8 - neural precursor cell expressed, developmentally down-regulated gene 8
		Map4k4 - mitogen-activated protein kinase kinase kinase kinase 4
		Ramp3 - receptor (calcitonin) activity modifying protein 3
		Cd80 - cd80 antigen
		Egln1 - egl nine homolog 1 (c. elegans)
		Il11 - interleukin 11
		Tm4sf20 - transmembrane 4 l six family member 20
		Ppp1r11 - protein phosphatase 1, regulatory (inhibitor) subunit 11
		Bace2 - beta-site app-cleaving enzyme 2
		Fbxo2 - f-box protein 2
		Bmper - bmp-binding endothelial regulator
		Parp14 - poly (adp-ribose) polymerase family, member 14
		Il10 - interleukin 10
		Mprip - myosin phosphatase rho interacting protein
		Maged1 - melanoma antigen, family d, 1
		Ncl - nucleolin
		Atraid - all-trans retinoic acid induced differentiation factor
		Ccl1 - chemokine (c-c motif) ligand 1
		Hspbp1 - hspa (heat shock 70kda) binding protein, cytoplasmic cochaperone 1
		Eif4g3 - eukaryotic translation initiation factor 4 gamma, 3
		Dedd - death effector domain-containing
		Wdr35 - wd repeat domain 35
		Flot2 - flotillin 2
		Nap1l2 - nucleosome assembly protein 1-like 2
		Gtpbp4 - gtp binding protein 4
		Flt1 - fms-like tyrosine kinase 1
		Cd28 - cd28 antigen
		Hcrtr1 - hypocretin (orexin) receptor 1
		Cd1d1 - cd1d1 antigen
		Rps3 - ribosomal protein s3
		Tnfaip3 - tumor necrosis factor, alpha-induced protein 3
		Ppp1r12a - protein phosphatase 1, regulatory (inhibitor) subunit 12a
		Bcap31 - b cell receptor associated protein 31
		Fgfr3 - fibroblast growth factor receptor 3
		Tfpi - tissue factor pathway inhibitor
		Sh3d19 - sh3 domain protein d19
		Gcn1l1 - gcn1 general control of amino-acid synthesis 1-like 1 (yeast)
		Glg1 - golgi apparatus protein 1
		Cnppd1 - cyclin pas1/pho80 domain containing 1
		Cdkn2c - cyclin-dependent kinase inhibitor 2c (p18, inhibits cdk4)
		Dnajc27 - dnaj (hsp40) homolog, subfamily c, member 27
		Eif2ak4 - eukaryotic translation initiation factor 2 alpha kinase 4
		Fgr - gardner-rasheed feline sarcoma viral (fgr) oncogene homolog
		Tgfa - transforming growth factor alpha
		Ssh1 - slingshot homolog 1 (drosophila)
		Figf - c-fos induced growth factor
		Chek2 - checkpoint kinase 2
		Chfr - checkpoint with forkhead and ring finger domains
		Cx3cl1 - chemokine (c-x3-c motif) ligand 1
		Spdyb - speedy homolog b (xenopus laevis)
		Park2 - parkinson disease (autosomal recessive, juvenile) 2, parkin
		Padi6 - peptidyl arginine deiminase, type vi
		Fkbp1a - fk506 binding protein 1a
		Cartpt - cart prepropeptide
		Gps2 - g protein pathway suppressor 2
		Bccip - brca2 and cdkn1a interacting protein
		Myd88 - myeloid differentiation primary response gene 88
		Sfrp4 - secreted frizzled-related protein 4
		Tiam1 - t cell lymphoma invasion and metastasis 1
		Sema6a - sema domain, transmembrane domain (tm), and cytoplasmic domain, (semaphorin) 6a
		Impact - imprinted and ancient
		Mical1 - microtubule associated monooxygenase, calponin and lim domain containing 1
		Gdf6 - growth differentiation factor 6
		Cdc37 - cell division cycle 37
		Rgs14 - regulator of g-protein signaling 14
		Mvk - mevalonate kinase
		Sema4d - sema domain, immunoglobulin domain (ig), transmembrane domain (tm) and short cytoplasmic domain, (semaphorin) 4d
		Fga - fibrinogen alpha chain
		Fgf1 - fibroblast growth factor 1
		Cdh2 - cadherin 2
		Fgf2 - fibroblast growth factor 2
		Rybp - ring1 and yy1 binding protein
		Eif3c - eukaryotic translation initiation factor 3, subunit c
		Kat7 - k(lysine) acetyltransferase 7
		Gdf5 - growth differentiation factor 5
		Map2k1 - mitogen-activated protein kinase kinase 1
		Pde6h - phosphodiesterase 6h, cgmp-specific, cone, gamma
		Inpp5f - inositol polyphosphate-5-phosphatase f
		Gdnf - glial cell line derived neurotrophic factor
		Dicer1 - dicer 1, ribonuclease type iii
		Tmem59 - transmembrane protein 59
		Fto - fat mass and obesity associated
		Spag9 - sperm associated antigen 9
		Rfwd2 - ring finger and wd repeat domain 2
		Rc3h1 - ring ccch (c3h) domains 1
		Gdf1 - growth differentiation factor 1
		Atp2b4 - atpase, ca++ transporting, plasma membrane 4
		Dok4 - docking protein 4
		Nle1 - notchless homolog 1 (drosophila)
		Pfn2 - profilin 2
		Mapk8ip3 - mitogen-activated protein kinase 8 interacting protein 3
		Apip - apaf1 interacting protein
		Kras - v-ki-ras2 kirsten rat sarcoma viral oncogene homolog
		Fzr1 - fizzy/cell division cycle 20 related 1 (drosophila)
		Eif4a3 - eukaryotic translation initiation factor 4a3
		Ggnbp2 - gametogenetin binding protein 2
		Klhdc10 - kelch domain containing 10
		Shb - src homology 2 domain-containing transforming protein b
		Muc16 - mucin 16
		Syap1 - synapse associated protein 1
		Tfr2 - transferrin receptor 2
		Snx1 - sorting nexin 1
		Pdgfra - platelet derived growth factor receptor, alpha polypeptide
		Mapk9 - mitogen-activated protein kinase 9
		Cirbp - cold inducible rna binding protein
		Upf3a - upf3 regulator of nonsense transcripts homolog a (yeast)
		Mapk3 - mitogen-activated protein kinase 3
		Uhmk1 - u2af homology motif (uhm) kinase 1
		Mapk1 - mitogen-activated protein kinase 1
		Map4k1 - mitogen-activated protein kinase kinase kinase kinase 1
		Adar - adenosine deaminase, rna-specific
		Gata2 - gata binding protein 2
		Mycbp2 - myc binding protein 2
		Lepre1 - leprecan 1
		Fbxo18 - f-box protein 18
		Chga - chromogranin a
		Pecam1 - platelet/endothelial cell adhesion molecule 1
		Wnk3 - wnk lysine deficient protein kinase 3
		Chek1 - checkpoint kinase 1
		Map2k3 - mitogen-activated protein kinase kinase 3
		Flcn - folliculin
		Gapdh - glyceraldehyde-3-phosphate dehydrogenase
		L1cam - l1 cell adhesion molecule
		Ndufa13 - nadh dehydrogenase (ubiquinone) 1 alpha subcomplex, 13
		Mtch1 - mitochondrial carrier homolog 1 (c. elegans)
		Pink1 - pten induced putative kinase 1
		Cntf - ciliary neurotrophic factor
		Habp4 - hyaluronic acid binding protein 4
		Hint2 - histidine triad nucleotide binding protein 2
		Ophn1 - oligophrenin 1
		Kdm4b - lysine (k)-specific demethylase 4b
		Ripk3 - receptor-interacting serine-threonine kinase 3
		Pafah1b1 - platelet-activating factor acetylhydrolase, isoform 1b, subunit 1
		Ptbp3 - polypyrimidine tract binding protein 3
		Krt17 - keratin 17
		Acer2 - alkaline ceramidase 2
		Bin1 - bridging integrator 1
		Mastl - microtubule associated serine/threonine kinase-like
		Fzd5 - frizzled homolog 5 (drosophila)
		Pak3 - p21 protein (cdc42/rac)-activated kinase 3
		Wibg - within bgcn homolog (drosophila)
		Fzd1 - frizzled homolog 1 (drosophila)
		Fxr1 - fragile x mental retardation gene 1, autosomal homolog
		Pax6 - paired box gene 6
		Pard6a - par-6 (partitioning defective 6,) homolog alpha (c. elegans)
		Ksr1 - kinase suppressor of ras 1
		Ago4 - argonaute risc catalytic subunit 4
		Rps9 - ribosomal protein s9
		Cxcr4 - chemokine (c-x-c motif) receptor 4
		Igbp1 - immunoglobulin (cd79a) binding protein 1
		Gga1 - golgi associated, gamma adaptin ear containing, arf binding protein 1
		Dok5 - docking protein 5
		Prkcdbp - protein kinase c, delta binding protein
		Pdcl3 - phosducin-like 3
		Gpc3 - glypican 3
		Mnf1 - mitochondrial nucleoid factor 1
		Nsun3 - nol1/nop2/sun domain family member 3
		Kars - lysyl-trna synthetase
		Zdhhc2 - zinc finger, dhhc domain containing 2
		Sqstm1 - sequestosome 1
		Gpi1 - glucose phosphate isomerase 1
		Nek3 - nima (never in mitosis gene a)-related expressed kinase 3
		Nsun5 - nol1/nop2/sun domain family, member 5
		Sirt2 - sirtuin 2
		Rbm4 - rna binding motif protein 4
		Jun - jun oncogene
		Rasd2 - rasd family, member 2
		Mapre3 - microtubule-associated protein, rp/eb family, member 3
		Pcif1 - pdx1 c-terminal inhibiting factor 1
		Npsr1 - neuropeptide s receptor 1
		Wash - was protein family homolog
		Itgb1 - integrin beta 1 (fibronectin receptor beta)
		Rps6ka4 - ribosomal protein s6 kinase, polypeptide 4
		Stk38 - serine/threonine kinase 38
		Nanos2 - nanos homolog 2 (drosophila)
		Pcsk1n - proprotein convertase subtilisin/kexin type 1 inhibitor
		Fgf21 - fibroblast growth factor 21
		Tal1 - t cell acute lymphocytic leukemia 1
		Gsk3b - glycogen synthase kinase 3 beta
		Oprm1 - opioid receptor, mu 1
		Peli1 - pellino 1
		Rela - v-rel reticuloendotheliosis viral oncogene homolog a (avian)
		Tarbp2 - tar (hiv) rna binding protein 2
		Gnai2 - guanine nucleotide binding protein (g protein), alpha inhibiting 2
		9430020K01Rik - riken cdna 9430020k01 gene
		Itm2c - integral membrane protein 2c
		Fbxo43 - f-box protein 43
		Gnas - gnas (guanine nucleotide binding protein, alpha stimulating) complex locus
		Oprk1 - opioid receptor, kappa 1
		Iqgap1 - iq motif containing gtpase activating protein 1
		Oprd1 - opioid receptor, delta 1
		Wnt16 - wingless-related mmtv integration site 16
		Rdx - radixin
		Clcf1 - cardiotrophin-like cytokine factor 1
		Sigirr - single immunoglobulin and toll-interleukin 1 receptor (tir) domain
		Rbms3 - rna binding motif, single stranded interacting protein
		Gabarapl2 - gamma-aminobutyric acid (gaba) a receptor-associated protein-like 2
		Zcchc13 - zinc finger, cchc domain containing 13
		Ret - ret proto-oncogene
		Fam129a - family with sequence similarity 129, member a
		Csf1r - colony stimulating factor 1 receptor
		Csf2 - colony stimulating factor 2 (granulocyte-macrophage)
		Rit2 - ras-like without caax 2
		Cops8 - cop9 (constitutive photomorphogenic) homolog, subunit 8 (arabidopsis thaliana)
		Rnf111 - ring finger 111
		Gclc - glutamate-cysteine ligase, catalytic subunit
		Ocln - occludin
		Zfp385a - zinc finger protein 385a
		Oaz1 - ornithine decarboxylase antizyme 1
		Ndrg2 - n-myc downstream regulated gene 2
		Aida - axin interactor, dorsalization associated
		Cry2 - cryptochrome 2 (photolyase-like)
		Dbndd2 - dysbindin (dystrobrevin binding protein 1) domain containing 2
		R3hdml - r3h domain containing-like
		Gja1 - gap junction protein, alpha 1
		Slc2a13 - solute carrier family 2 (facilitated glucose transporter), member 13
		Gfra1 - glial cell line derived neurotrophic factor family receptor alpha 1
		Tspyl2 - tspy-like 2
		Ppm1f - protein phosphatase 1f (pp2c domain containing)
		Rnf14 - ring finger protein 14
		Klhl25 - kelch-like 25
		Nol3 - nucleolar protein 3 (apoptosis repressor with card domain)
		Ago2 - argonaute risc catalytic subunit 2
		Kdm5a - lysine (k)-specific demethylase 5a
GO:0010243	response to organonitrogen compound	Ldoc1 - leucine zipper, down-regulated in cancer 1
		Mat2a - methionine adenosyltransferase ii, alpha
		Drd5 - dopamine receptor d5
		Drd3 - dopamine receptor d3
		Vcp - valosin containing protein
		Pkm - pyruvate kinase, muscle
		Drd2 - dopamine receptor d2
		Atp2b4 - atpase, ca++ transporting, plasma membrane 4
		Carm1 - coactivator-associated arginine methyltransferase 1
		Drd1a - dopamine receptor d1a
		Slc9a1 - solute carrier family 9 (sodium/hydrogen exchanger), member 1
		Pde3a - phosphodiesterase 3a, cgmp inhibited
		Slc6a3 - solute carrier family 6 (neurotransmitter transporter, dopamine), member 3
		Apoc3 - apolipoprotein c-iii
		Sesn3 - sestrin 3
		Pcsk9 - proprotein convertase subtilisin/kexin type 9
		Ppp2r2a - protein phosphatase 2 (formerly 2a), regulatory subunit b (pr 52), alpha isoform
		Prkcd - protein kinase c, delta
		Lars - leucyl-trna synthetase
		Ankzf1 - ankyrin repeat and zinc finger domain containing 1
		App - amyloid beta (a4) precursor protein
		Sh3bp4 - sh3-domain binding protein 4
		Pten - phosphatase and tensin homolog
		Prkcz - protein kinase c, zeta
		Gcgr - glucagon receptor
		Acvr1c - activin a receptor, type ic
		Epm2aip1 - epm2a (laforin) interacting protein 1
		Slc2a4 - solute carrier family 2 (facilitated glucose transporter), member 4
		Chuk - conserved helix-loop-helix ubiquitous kinase
		Chrna7 - cholinergic receptor, nicotinic, alpha polypeptide 7
		Syap1 - synapse associated protein 1
		Pdgfra - platelet derived growth factor receptor, alpha polypeptide
		Fis1 - fission 1 (mitochondrial outer membrane) homolog (yeast)
		Adipoq - adiponectin, c1q and collagen domain containing
		Mapk3 - mitogen-activated protein kinase 3
		Cacna2d1 - calcium channel, voltage-dependent, alpha2/delta subunit 1
		Kynu - kynureninase (l-kynurenine hydrolase)
		Glra2 - glycine receptor, alpha 2 subunit
		Dbh - dopamine beta hydroxylase
		Actb - actin, beta
		Mapk1 - mitogen-activated protein kinase 1
		Six1 - sine oculis-related homeobox 1
		Nod2 - nucleotide-binding oligomerization domain containing 2
		Dntt - deoxynucleotidyltransferase, terminal
		Pdxp - pyridoxal (pyridoxine, vitamin b6) phosphatase
		Pik3r2 - phosphatidylinositol 3-kinase, regulatory subunit, polypeptide 2 (p85 beta)
		Calcr - calcitonin receptor
		Stat5a - signal transducer and activator of transcription 5a
		Fbxo6 - f-box protein 6
		Slc6a4 - solute carrier family 6 (neurotransmitter transporter, serotonin), member 4
		Zbtb7b - zinc finger and btb domain containing 7b
		Slc8a3 - solute carrier family 8 (sodium/calcium exchanger), member 3
		Atp2a2 - atpase, ca++ transporting, cardiac muscle, slow twitch 2
		Hdac2 - histone deacetylase 2
		Pxn - paxillin
		Rab12 - rab12, member ras oncogene family
		Adcy8 - adenylate cyclase 8
		Nos1 - nitric oxide synthase 1, neuronal
		Col4a1 - collagen, type iv, alpha 1
		Gabrg2 - gamma-aminobutyric acid (gaba) a receptor, subunit gamma 2
		Adcy6 - adenylate cyclase 6
		Dlg4 - discs, large homolog 4 (drosophila)
		Gabrb1 - gamma-aminobutyric acid (gaba) a receptor, subunit beta 1
		Gabrb2 - gamma-aminobutyric acid (gaba) a receptor, subunit beta 2
		Gabra1 - gamma-aminobutyric acid (gaba) a receptor, subunit alpha 1
		Pde1b - phosphodiesterase 1b, ca2+-calmodulin dependent
		Adora2b - adenosine a2b receptor
		Adora2a - adenosine a2a receptor
		Src - rous sarcoma oncogene
		Tusc5 - tumor suppressor candidate 5
		Aup1 - ancient ubiquitous protein 1
		Nr1h4 - nuclear receptor subfamily 1, group h, member 4
		Rpl23 - ribosomal protein l23
		Ngfr - nerve growth factor receptor (tnfr superfamily, member 16)
		Aldob - aldolase b, fructose-bisphosphate
		Hnrnpd - heterogeneous nuclear ribonucleoprotein d
		Erlec1 - endoplasmic reticulum lectin 1
		Man1b1 - mannosidase, alpha, class 1b, member 1
		Amfr - autocrine motility factor receptor
		Tlr9 - toll-like receptor 9
		Shc1 - src homology 2 domain-containing transforming protein c1
		Nfkb1 - nuclear factor of kappa light polypeptide gene enhancer in b cells 1, p105
		Rragd - ras-related gtp binding d
		Shmt1 - serine hydroxymethyltransferase 1 (soluble)
		Cib2 - calcium and integrin binding family member 2
		Ctnnb1 - catenin (cadherin associated protein), beta 1
		Usf1 - upstream transcription factor 1
		Lrrk2 - leucine-rich repeat kinase 2
		Hdac5 - histone deacetylase 5
		Grb10 - growth factor receptor bound protein 10
		Wfs1 - wolfram syndrome 1 homolog (human)
		Insig1 - insulin induced gene 1
		Pparg - peroxisome proliferator activated receptor gamma
		Gpi1 - glucose phosphate isomerase 1
		Spidr - scaffolding protein involved i dna repair
		Rab15 - rab15, member ras oncogene family
		Serpina1d - serine (or cysteine) peptidase inhibitor, clade a, member 1d
		Sirt2 - sirtuin 2
		Tlr6 - toll-like receptor 6
		Eif2b2 - eukaryotic translation initiation factor 2b, subunit 2 beta
		Ikbkb - inhibitor of kappab kinase beta
		Akt1 - thymoma viral proto-oncogene 1
		Eif2b5 - eukaryotic translation initiation factor 2b, subunit 5 epsilon
		Jun - jun oncogene
		Rangap1 - ran gtpase activating protein 1
		Atp1a3 - atpase, na+/k+ transporting, alpha 3 polypeptide
		Jund - jun proto-oncogene related gene d
		Cela2a - chymotrypsin-like elastase family, member 2a
		Aoc1 - amine oxidase, copper-containing 1
		Ramp3 - receptor (calcitonin) activity modifying protein 3
		Nrros - negative regulator of reactive oxygen species
		Hsp90b1 - heat shock protein 90, beta (grp94), member 1
		Cd68 - cd68 antigen
		Fbxo2 - f-box protein 2
		Xbp1 - x-box binding protein 1
		Gprc6a - g protein-coupled receptor, family c, group 6, member a
		Fbxo44 - f-box protein 44
		Itgb1 - integrin beta 1 (fibronectin receptor beta)
		Hspa5 - heat shock protein 5
		Tacr3 - tachykinin receptor 3
		5430416O09Rik - riken cdna 5430416o09 gene
		Gsk3b - glycogen synthase kinase 3 beta
		Ncam1 - neural cell adhesion molecule 1
		Grin1 - glutamate receptor, ionotropic, nmda1 (zeta 1)
		Rela - v-rel reticuloendotheliosis viral oncogene homolog a (avian)
		Sel1l2 - sel-1 suppressor of lin-12-like 2 (c. elegans)
		Gnas - gnas (guanine nucleotide binding protein, alpha stimulating) complex locus
		Vgf - vgf nerve growth factor inducible
		Gnao1 - guanine nucleotide binding protein, alpha o
		Grin2b - glutamate receptor, ionotropic, nmda2b (epsilon 2)
		Oprk1 - opioid receptor, kappa 1
		Dmtn - dematin actin binding protein
		Tnfaip3 - tumor necrosis factor, alpha-induced protein 3
		Prnp - prion protein
		Dnajb12 - dnaj (hsp40) homolog, subfamily b, member 12
		Usp19 - ubiquitin specific peptidase 19
		Brca1 - breast cancer 1
		Ednra - endothelin receptor type a
		Ogt - o-linked n-acetylglucosamine (glcnac) transferase (udp-n-acetylglucosamine:polypeptide-n-acetylglucosaminyl transferase)
		Cdo1 - cysteine dioxygenase 1, cytosolic
		Ssh1 - slingshot homolog 1 (drosophila)
		Abat - 4-aminobutyrate aminotransferase
		Scly - selenocysteine lyase
		P2rx2 - purinergic receptor p2x, ligand-gated ion channel, 2
		Lgmn - legumain
		Dnajc10 - dnaj (hsp40) homolog, subfamily c, member 10
		Park2 - parkinson disease (autosomal recessive, juvenile) 2, parkin
		Trpm2 - transient receptor potential cation channel, subfamily m, member 2
		Irak3 - interleukin-1 receptor-associated kinase 3
		Fkbp1a - fk506 binding protein 1a
		Blm - bloom syndrome, recq helicase-like
		Myd88 - myeloid differentiation primary response gene 88
		Glra3 - glycine receptor, alpha 3 subunit
		Cry2 - cryptochrome 2 (photolyase-like)
		Mef2c - myocyte enhancer factor 2c
		Impact - imprinted and ancient
		Nr4a2 - nuclear receptor subfamily 4, group a, member 2
		Gja1 - gap junction protein, alpha 1
		Lphn3 - latrophilin 3
		Prkdc - protein kinase, dna activated, catalytic polypeptide
		H2afz - h2a histone family, member z
		Hprt - hypoxanthine guanine phosphoribosyl transferase
		Slc18a2 - solute carrier family 18 (vesicular monoamine), member 2
		Aplp1 - amyloid beta (a4) precursor-like protein 1
		Erlin1 - er lipid raft associated 1
		Grm5 - glutamate receptor, metabotropic 5
		Ywhag - tyrosine 3-monooxygenase/tryptophan 5-monooxygenase activation protein, gamma polypeptide
		Kat7 - k(lysine) acetyltransferase 7
GO:0019220	regulation of phosphate metabolic process	Vav3 - vav 3 oncogene
		Abca2 - atp-binding cassette, sub-family a (abc1), member 2
		Pip5kl1 - phosphatidylinositol-4-phosphate 5-kinase-like 1
		Abl2 - v-abl abelson murine leukemia viral oncogene 2 (arg, abelson-related gene)
		Vcp - valosin containing protein
		Marco - macrophage receptor with collagenous structure
		Coro1c - coronin, actin binding protein 1c
		Eif4g1 - eukaryotic translation initiation factor 4, gamma 1
		Dab2 - disabled 2, mitogen-responsive phosphoprotein
		Pten - phosphatase and tensin homolog
		Chrna7 - cholinergic receptor, nicotinic, alpha polypeptide 7
		Pycard - pyd and card domain containing
		Dcc - deleted in colorectal carcinoma
		Slk - ste20-like kinase
		Adipoq - adiponectin, c1q and collagen domain containing
		Acsl3 - acyl-coa synthetase long-chain family member 3
		Actb - actin, beta
		Psap - prosaposin
		Nod2 - nucleotide-binding oligomerization domain containing 2
		Ndufc2 - nadh dehydrogenase (ubiquinone) 1, subcomplex unknown, 2
		Acvr2a - activin receptor iia
		Pdk3 - pyruvate dehydrogenase kinase, isoenzyme 3
		Rrp1b - ribosomal rna processing 1 homolog b (s. cerevisiae)
		Hdac2 - histone deacetylase 2
		Hdac3 - histone deacetylase 3
		Ptpn6 - protein tyrosine phosphatase, non-receptor type 6
		Pxn - paxillin
		Rap2c - rap2c, member of ras oncogene family
		Adcy8 - adenylate cyclase 8
		Cd2bp2 - cd2 antigen (cytoplasmic tail) binding protein 2
		Pawr - prkc, apoptosis, wt1, regulator
		Adam8 - a disintegrin and metallopeptidase domain 8
		Adcyap1r1 - adenylate cyclase activating polypeptide 1 receptor 1
		Hax1 - hcls1 associated x-1
		Adora2b - adenosine a2b receptor
		Adora2a - adenosine a2a receptor
		Src - rous sarcoma oncogene
		Spred1 - sprouty protein with evh-1 domain 1, related sequence
		Park7 - parkinson disease (autosomal recessive, early onset) 7
		Sirpa - signal-regulatory protein alpha
		Ephb1 - eph receptor b1
		Ulk4 - unc-51-like kinase 4
		Smad7 - smad family member 7
		Ptpn1 - protein tyrosine phosphatase, non-receptor type 1
		Lyn - yamaguchi sarcoma viral (v-yes-1) oncogene homolog
		Spn - sialophorin
		Ptpn5 - protein tyrosine phosphatase, non-receptor type 5
		Agrn - agrin
		Lrrk2 - leucine-rich repeat kinase 2
		Magi3 - membrane associated guanylate kinase, ww and pdz domain containing 3
		Hdac6 - histone deacetylase 6
		Grb10 - growth factor receptor bound protein 10
		Lmo4 - lim domain only 4
		Cysltr2 - cysteinyl leukotriene receptor 2
		Pbld1 - phenazine biosynthesis-like protein domain containing 1
		Agtr1a - angiotensin ii receptor, type 1a
		Tiprl - tip41, tor signalling pathway regulator-like (s. cerevisiae)
		Agt - angiotensinogen (serpin peptidase inhibitor, clade a, member 8)
		Cdk5rap1 - cdk5 regulatory subunit associated protein 1
		Ccdc88c - coiled-coil domain containing 88c
		Akt1 - thymoma viral proto-oncogene 1
		Wnt3a - wingless-related mmtv integration site 3a
		Dusp26 - dual specificity phosphatase 26 (putative)
		Dbndd1 - dysbindin (dystrobrevin binding protein 1) domain containing 1
		BC021891 - cdna sequence bc021891
		Akap1 - a kinase (prka) anchor protein 1
		Xbp1 - x-box binding protein 1
		Alk - anaplastic lymphoma kinase
		Rac1 - ras-related c3 botulinum substrate 1
		Grin2b - glutamate receptor, ionotropic, nmda2b (epsilon 2)
		Lat - linker for activation of t cells
		Ywhaz - tyrosine 3-monooxygenase/tryptophan 5-monooxygenase activation protein, zeta polypeptide
		Dnajc10 - dnaj (hsp40) homolog, subfamily c, member 10
		Irak3 - interleukin-1 receptor-associated kinase 3
		Gstp1 - glutathione s-transferase, pi 1
		Apc - adenomatosis polyposis coli
		Chordc1 - cysteine and histidine-rich domain (chord)-containing, zinc-binding protein 1
		Apoa1 - apolipoprotein a-i
		Ywhae - tyrosine 3-monooxygenase/tryptophan 5-monooxygenase activation protein, epsilon polypeptide
		Ube2k - ubiquitin-conjugating enzyme e2k
		Rasgrp1 - ras guanyl releasing protein 1
		Araf - v-raf murine sarcoma 3611 viral oncogene homolog
		Iscu - iscu iron-sulfur cluster scaffold homolog (e. coli)
		Arf1 - adp-ribosylation factor 1
		Areg - amphiregulin
		Drd5 - dopamine receptor d5
		Stk25 - serine/threonine kinase 25 (yeast)
		Ppp1r35 - protein phosphatase 1, regulatory subunit 35
		Samsn1 - sam domain, sh3 domain and nuclear localization signals, 1
		Drd2 - dopamine receptor d2
		Drd1a - dopamine receptor d1a
		Apoc3 - apolipoprotein c-iii
		Hsp90aa1 - heat shock protein 90, alpha (cytosolic), class a member 1
		Nr2f2 - nuclear receptor subfamily 2, group f, member 2
		Prkcd - protein kinase c, delta
		App - amyloid beta (a4) precursor protein
		Hsp90ab1 - heat shock protein 90 alpha (cytosolic), class b member 1
		Prkcz - protein kinase c, zeta
		Uchl1 - ubiquitin carboxy-terminal hydrolase l1
		Pkia - protein kinase inhibitor, alpha
		Hsph1 - heat shock 105kda/110kda protein 1
		Ucn - urocortin
		Htr2c - 5-hydroxytryptamine (serotonin) receptor 2c
		Oaz3 - ornithine decarboxylase antizyme 3
		Mapt - microtubule-associated protein tau
		Gpd1l - glycerol-3-phosphate dehydrogenase 1-like
		Ppp2r5b - protein phosphatase 2, regulatory subunit b (b56), beta isoform
		Mapk15 - mitogen-activated protein kinase 15
		Ghrl - ghrelin
		Pik3r2 - phosphatidylinositol 3-kinase, regulatory subunit, polypeptide 2 (p85 beta)
		Necab2 - n-terminal ef-hand calcium binding protein 2
		Celsr3 - cadherin, egf lag seven-pass g-type receptor 3 (flamingo homolog, drosophila)
		Adrbk2 - adrenergic receptor kinase, beta 2
		Slc8a3 - solute carrier family 8 (sodium/calcium exchanger), member 3
		Vegfb - vascular endothelial growth factor b
		Fkbp15 - fk506 binding protein 15
		Plk1 - polo-like kinase 1
		Dlg4 - discs, large homolog 4 (drosophila)
		Ndrg4 - n-myc downstream regulated gene 4
		Cox7a2l - cytochrome c oxidase subunit viia polypeptide 2-like
		Bod1l - biorientation of chromosomes in cell division 1-like
		Cadm4 - cell adhesion molecule 4
		Ifnb1 - interferon beta 1, fibroblast
		Ppp2r4 - protein phosphatase 2a, regulatory subunit b (pr 53)
		Plcl2 - phospholipase c-like 2
		Pkig - protein kinase inhibitor, gamma
		Ifnar1 - interferon (alpha and beta) receptor 1
		Axin2 - axin2
		Avp - arginine vasopressin
		Ifna11 - interferon alpha 11
		Tlr9 - toll-like receptor 9
		Shc1 - src homology 2 domain-containing transforming protein c1
		Mstn - myostatin
		Sh3gl2 - sh3-domain grb2-like 2
		Ppp1r16a - protein phosphatase 1, regulatory (inhibitor) subunit 16a
		Atpif1 - atpase inhibitory factor 1
		Atp6v0c - atpase, h+ transporting, lysosomal v0 subunit c
		Igf2 - insulin-like growth factor 2
		Pja2 - praja 2, ring-h2 motif containing
		Atp6ap1 - atpase, h+ transporting, lysosomal accessory protein 1
		Tlr3 - toll-like receptor 3
		Ppef2 - protein phosphatase, ef hand calcium-binding domain 2
		Phb2 - prohibitin 2
		Ywhab - tyrosine 3-monooxygenase/tryptophan 5-monooxygenase activation protein, beta polypeptide
		Pcdh11x - protocadherin 11 x-linked
		Bard1 - brca1 associated ring domain 1
		Traf3 - tnf receptor-associated factor 3
		Spink3 - serine peptidase inhibitor, kazal type 3
		Traf1 - tnf receptor-associated factor 1
		Hsp90b1 - heat shock protein 90, beta (grp94), member 1
		Ephb4 - eph receptor b4
		Epha5 - eph receptor a5
		Sfi1 - sfi1 homolog, spindle assembly associated (yeast)
		Muc20 - mucin 20
		Epha6 - eph receptor a6
		Tpd52l1 - tumor protein d52-like 1
		Bdkrb2 - bradykinin receptor, beta 2
		Sox2 - sry-box containing gene 2
		Lime1 - lck interacting transmembrane adaptor 1
		Dmtn - dematin actin binding protein
		Camsap3 - calmodulin regulated spectrin-associated protein family, member 3
		Prnp - prion protein
		Akap8l - a kinase (prka) anchor protein 8-like
		Edn3 - endothelin 3
		Ednra - endothelin receptor type a
		Eef1a1 - eukaryotic translation elongation factor 1 alpha 1
		Eef1a2 - eukaryotic translation elongation factor 1 alpha 2
		Ogt - o-linked n-acetylglucosamine (glcnac) transferase (udp-n-acetylglucosamine:polypeptide-n-acetylglucosaminyl transferase)
		Snca - synuclein, alpha
		Cyld - cylindromatosis (turban tumor syndrome)
		Bmpr2 - bone morphogenetic protein receptor, type ii (serine/threonine kinase)
		Klhl31 - kelch-like 31
		Zmynd11 - zinc finger, mynd domain containing 11
		Ankrd6 - ankyrin repeat domain 6
		Ect2 - ect2 oncogene
		Bmp2 - bone morphogenetic protein 2
		Bmp15 - bone morphogenetic protein 15
		Slco3a1 - solute carrier organic anion transporter family, member 3a1
		Blm - bloom syndrome, recq helicase-like
		Fgf20 - fibroblast growth factor 20
		Fam173b - family with sequence similarity 173, member b
		Tsg101 - tumor susceptibility gene 101
		Pik3r5 - phosphoinositide-3-kinase, regulatory subunit 5, p101
		Sh3rf2 - sh3 domain containing ring finger 2
		Chrm5 - cholinergic receptor, muscarinic 5
		Tsks - testis-specific serine kinase substrate
		Mef2c - myocyte enhancer factor 2c
		Cdk5rap3 - cdk5 regulatory subunit associated protein 3
		Ppp2ca - protein phosphatase 2 (formerly 2a), catalytic subunit, alpha isoform
		Hpca - hippocalcin
		Prkdc - protein kinase, dna activated, catalytic polypeptide
		Hras1 - harvey rat sarcoma virus oncogene 1
		Prkar1b - protein kinase, camp dependent regulatory, type i beta
		Prkar2b - protein kinase, camp dependent regulatory, type ii beta
		Prmt2 - protein arginine n-methyltransferase 2
		Sptbn4 - spectrin beta, non-erythrocytic 4
		Prkar1a - protein kinase, camp dependent regulatory, type i, alpha
		Grm5 - glutamate receptor, metabotropic 5
		Prmt1 - protein arginine n-methyltransferase 1
		Camk2d - calcium/calmodulin-dependent protein kinase ii, delta
		Synpo2 - synaptopodin 2
		Ntrk1 - neurotrophic tyrosine kinase, receptor, type 1
		Mmd - monocyte to macrophage differentiation-associated
		Ros1 - ros1 proto-oncogene
		Ntsr1 - neurotensin receptor 1
		Akap11 - a kinase (prka) anchor protein 11
		Nrxn1 - neurexin i
		Pibf1 - progesterone immunomodulatory binding factor 1
		Ppp1r14c - protein phosphatase 1, regulatory (inhibitor) subunit 14c
		Zfp91 - zinc finger protein 91
		F2r - coagulation factor ii (thrombin) receptor
		Mtmr4 - myotubularin related protein 4
		Ppil4 - peptidylprolyl isomerase (cyclophilin)-like 4
		Calcr - calcitonin receptor
		Isl1 - isl1 transcription factor, lim/homeodomain
		Lilra5 - leukocyte immunoglobulin-like receptor, subfamily a (with tm domain), member 5
		Zak - sterile alpha motif and leucine zipper containing kinase azk
		Nos1 - nitric oxide synthase 1, neuronal
		Nog - noggin
		Esr2 - estrogen receptor 2 (beta)
		Rras - harvey rat sarcoma oncogene, subgroup r
		Atg13 - autophagy related 13
		Rb1cc1 - rb1-inducible coiled-coil 1
		Ppp1r26 - protein phosphatase 1, regulatory subunit 26
		Ccna2 - cyclin a2
		Ccne1 - cyclin e1
		Rasa1 - ras p21 protein activator 1
		Ccng2 - cyclin g2
		Nr1h4 - nuclear receptor subfamily 1, group h, member 4
		Ngfr - nerve growth factor receptor (tnfr superfamily, member 16)
		Ereg - epiregulin
		Erbb4 - v-erb-a erythroblastic leukemia viral oncogene homolog 4 (avian)
		Ins1 - insulin i
		Ins2 - insulin ii
		Arl6ip5 - adp-ribosylation factor-like 6 interacting protein 5
		Gprc5a - g protein-coupled receptor, family c, group 5, member a
		Crebl2 - camp responsive element binding protein-like 2
		Pkhd1 - polycystic kidney and hepatic disease 1
		Esr1 - estrogen receptor 1 (alpha)
		Inhbe - inhibin beta e
		Ctnnd1 - catenin (cadherin associated protein), delta 1
		Nprl2 - nitrogen permease regulator-like 2
		Ctnnb1 - catenin (cadherin associated protein), beta 1
		Cav2 - caveolin 2
		Inha - inhibin alpha
		Zfyve28 - zinc finger, fyve domain containing 28
		Il15 - interleukin 15
		Il13 - interleukin 13
		Cd4 - cd4 antigen
		Il12b - interleukin 12b
		Cd3e - cd3 antigen, epsilon polypeptide
		H2afy - h2a histone family, member y
		Elfn1 - leucine rich repeat and fibronectin type iii, extracellular 1
		Nf1 - neurofibromatosis 1
		Entpd1 - ectonucleoside triphosphate diphosphohydrolase 1
		Tlr6 - toll-like receptor 6
		Ikbkb - inhibitor of kappab kinase beta
		Timp2 - tissue inhibitor of metalloproteinase 2
		Dtnbp1 - dystrobrevin binding protein 1
		Ramp3 - receptor (calcitonin) activity modifying protein 3
		Map4k4 - mitogen-activated protein kinase kinase kinase kinase 4
		Cd80 - cd80 antigen
		Il11 - interleukin 11
		Ppp1r11 - protein phosphatase 1, regulatory (inhibitor) subunit 11
		Bmper - bmp-binding endothelial regulator
		Maged1 - melanoma antigen, family d, 1
		Mprip - myosin phosphatase rho interacting protein
		Parp14 - poly (adp-ribose) polymerase family, member 14
		Ccl1 - chemokine (c-c motif) ligand 1
		Eif4g3 - eukaryotic translation initiation factor 4 gamma, 3
		Flt1 - fms-like tyrosine kinase 1
		Gtpbp4 - gtp binding protein 4
		Hcrtr1 - hypocretin (orexin) receptor 1
		Rps3 - ribosomal protein s3
		Tnfaip3 - tumor necrosis factor, alpha-induced protein 3
		Cd19 - cd19 antigen
		Fgfr3 - fibroblast growth factor receptor 3
		Ppp1r12a - protein phosphatase 1, regulatory (inhibitor) subunit 12a
		Gcn1l1 - gcn1 general control of amino-acid synthesis 1-like 1 (yeast)
		Cdkn2c - cyclin-dependent kinase inhibitor 2c (p18, inhibits cdk4)
		Dnajc27 - dnaj (hsp40) homolog, subfamily c, member 27
		Cnppd1 - cyclin pas1/pho80 domain containing 1
		Eif2ak4 - eukaryotic translation initiation factor 2 alpha kinase 4
		Fgr - gardner-rasheed feline sarcoma viral (fgr) oncogene homolog
		Tgfa - transforming growth factor alpha
		Figf - c-fos induced growth factor
		Chek2 - checkpoint kinase 2
		Cx3cl1 - chemokine (c-x3-c motif) ligand 1
		Spdyb - speedy homolog b (xenopus laevis)
		Park2 - parkinson disease (autosomal recessive, juvenile) 2, parkin
		Fkbp1a - fk506 binding protein 1a
		Cartpt - cart prepropeptide
		Gps2 - g protein pathway suppressor 2
		Bccip - brca2 and cdkn1a interacting protein
		Sfrp4 - secreted frizzled-related protein 4
		Myd88 - myeloid differentiation primary response gene 88
		Dnajc15 - dnaj (hsp40) homolog, subfamily c, member 15
		Tiam1 - t cell lymphoma invasion and metastasis 1
		Sema6a - sema domain, transmembrane domain (tm), and cytoplasmic domain, (semaphorin) 6a
		Impact - imprinted and ancient
		Mical1 - microtubule associated monooxygenase, calponin and lim domain containing 1
		Cdc37 - cell division cycle 37
		Gdf6 - growth differentiation factor 6
		Lmtk3 - lemur tyrosine kinase 3
		Rgs14 - regulator of g-protein signaling 14
		Sema4d - sema domain, immunoglobulin domain (ig), transmembrane domain (tm) and short cytoplasmic domain, (semaphorin) 4d
		Fga - fibrinogen alpha chain
		Fgf1 - fibroblast growth factor 1
		Cdh2 - cadherin 2
		Fgf2 - fibroblast growth factor 2
		Gdf5 - growth differentiation factor 5
		Map2k1 - mitogen-activated protein kinase kinase 1
		Pde6h - phosphodiesterase 6h, cgmp-specific, cone, gamma
		Inpp5f - inositol polyphosphate-5-phosphatase f
		Gdnf - glial cell line derived neurotrophic factor
		Dicer1 - dicer 1, ribonuclease type iii
		Spag9 - sperm associated antigen 9
		Pfkfb1 - 6-phosphofructo-2-kinase/fructose-2,6-biphosphatase 1
		Gdf1 - growth differentiation factor 1
		Atp2b4 - atpase, ca++ transporting, plasma membrane 4
		Dok4 - docking protein 4
		Pfn2 - profilin 2
		Apip - apaf1 interacting protein
		Mapk8ip3 - mitogen-activated protein kinase 8 interacting protein 3
		Pgam1 - phosphoglycerate mutase 1
		Kras - v-ki-ras2 kirsten rat sarcoma viral oncogene homolog
		Pgk1 - phosphoglycerate kinase 1
		Ggnbp2 - gametogenetin binding protein 2
		Klhdc10 - kelch domain containing 10
		Shb - src homology 2 domain-containing transforming protein b
		Syap1 - synapse associated protein 1
		Pdgfra - platelet derived growth factor receptor, alpha polypeptide
		Mapk9 - mitogen-activated protein kinase 9
		Mapk3 - mitogen-activated protein kinase 3
		Mapk1 - mitogen-activated protein kinase 1
		Map4k1 - mitogen-activated protein kinase kinase kinase kinase 1
		Adar - adenosine deaminase, rna-specific
		Fbxo18 - f-box protein 18
		Chga - chromogranin a
		Gapdhs - glyceraldehyde-3-phosphate dehydrogenase, spermatogenic
		Pecam1 - platelet/endothelial cell adhesion molecule 1
		Wnk3 - wnk lysine deficient protein kinase 3
		Flcn - folliculin
		Map2k3 - mitogen-activated protein kinase kinase 3
		L1cam - l1 cell adhesion molecule
		Pink1 - pten induced putative kinase 1
		Cntf - ciliary neurotrophic factor
		Epha10 - eph receptor a10
		Ripk3 - receptor-interacting serine-threonine kinase 3
		Pafah1b1 - platelet-activating factor acetylhydrolase, isoform 1b, subunit 1
		Mastl - microtubule associated serine/threonine kinase-like
		Fzd5 - frizzled homolog 5 (drosophila)
		Pak3 - p21 protein (cdc42/rac)-activated kinase 3
		Fzd1 - frizzled homolog 1 (drosophila)
		Fxr1 - fragile x mental retardation gene 1, autosomal homolog
		Pax6 - paired box gene 6
		Pard6a - par-6 (partitioning defective 6,) homolog alpha (c. elegans)
		Ksr1 - kinase suppressor of ras 1
		Cxcr4 - chemokine (c-x-c motif) receptor 4
		Igbp1 - immunoglobulin (cd79a) binding protein 1
		Dok5 - docking protein 5
		Prkcdbp - protein kinase c, delta binding protein
		Pdcl3 - phosducin-like 3
		Mnf1 - mitochondrial nucleoid factor 1
		Kars - lysyl-trna synthetase
[truncated: 48,197 more rows]
